# Supplementary material for: Inferring Unseen Causes: Developmental and Evolutionary Origins
Source: Front Psychol. 2020 May 6;11:872. doi: 10.3389/fpsyg.2020.00872 (PMC7218093; doi:10.3389/fpsyg.2020.00872)
Supplement: Supplementary file 2 [file Data_Sheet_2.xlsx]

## Sheet: exp1
Supplementary Material Table 2 - Data for Experiment 1
id	agemonths	ageyears	age	agecat	sex	condition	condition2	boxtype	trialno	sound	correct
15	77.0658	6.42215	6	six	f	causal	1	metal	1	woo	0
15	77.0658	6.42215	6	six	f	causal	1	metal	2	met	0
15	77.0658	6.42215	6	six	f	causal	1	metal	3	woo	0
15	77.0658	6.42215	6	six	f	causal	1	metal	4	met	0
15	77.0658	6.42215	6	six	f	causal	1	metal	5	woo	0
15	77.0658	6.42215	6	six	f	causal	1	metal	6	met	0
15	77.0658	6.42215	6	six	f	causal	1	metal	7	met	0
15	77.0658	6.42215	6	six	f	causal	1	metal	8	woo	1
15	77.0658	6.42215	6	six	f	causal	1	metal	9	woo	1
15	77.0658	6.42215	6	six	f	causal	1	metal	10	met	1
15	77.0658	6.42215	6	six	f	causal	1	metal	11	woo	1
15	77.0658	6.42215	6	six	f	causal	1	metal	12	met	1
15	77.0658	6.42215	6	six	f	causal	1	metal	13	woo	1
15	77.0658	6.42215	6	six	f	causal	1	metal	14	met	0
15	77.0658	6.42215	6	six	f	causal	1	metal	15	woo	0
15	77.0658	6.42215	6	six	f	causal	1	metal	16	met	0
15	77.0658	6.42215	6	six	f	causal	1	metal	17	woo	1
15	77.0658	6.42215	6	six	f	causal	1	metal	18	met	1
15	77.0658	6.42215	6	six	f	causal	1	metal	19	woo	0
15	77.0658	6.42215	6	six	f	causal	1	metal	20	met	0
17	58.5263	4.87719	4	four	f	causal	1	wood	1	met	0
17	58.5263	4.87719	4	four	f	causal	1	wood	2	woo	1
17	58.5263	4.87719	4	four	f	causal	1	wood	3	met	1
17	58.5263	4.87719	4	four	f	causal	1	wood	4	met	0
17	58.5263	4.87719	4	four	f	causal	1	wood	5	woo	0
17	58.5263	4.87719	4	four	f	causal	1	wood	6	met	1
17	58.5263	4.87719	4	four	f	causal	1	wood	7	woo	1
17	58.5263	4.87719	4	four	f	causal	1	wood	8	met	0
17	58.5263	4.87719	4	four	f	causal	1	wood	9	woo	1
17	58.5263	4.87719	4	four	f	causal	1	wood	10	woo	1
17	58.5263	4.87719	4	four	f	causal	1	wood	11	met	1
17	58.5263	4.87719	4	four	f	causal	1	wood	12	woo	1
17	58.5263	4.87719	4	four	f	causal	1	wood	13	woo	1
17	58.5263	4.87719	4	four	f	causal	1	wood	14	met	0
17	58.5263	4.87719	4	four	f	causal	1	wood	15	woo	0
17	58.5263	4.87719	4	four	f	causal	1	wood	16	met	1
17	58.5263	4.87719	4	four	f	causal	1	wood	17	met	0
17	58.5263	4.87719	4	four	f	causal	1	wood	18	woo	0
17	58.5263	4.87719	4	four	f	causal	1	wood	19	met	NA
17	58.5263	4.87719	4	four	f	causal	1	wood	20	woo	NA
20	46.4605	3.87171	3	three	f	causal	1	wood	1	met	0
20	46.4605	3.87171	3	three	f	causal	1	wood	2	woo	0
20	46.4605	3.87171	3	three	f	causal	1	wood	3	woo	1
20	46.4605	3.87171	3	three	f	causal	1	wood	4	met	1
20	46.4605	3.87171	3	three	f	causal	1	wood	5	woo	0
20	46.4605	3.87171	3	three	f	causal	1	wood	6	met	0
20	46.4605	3.87171	3	three	f	causal	1	wood	7	woo	1
20	46.4605	3.87171	3	three	f	causal	1	wood	8	met	0
20	46.4605	3.87171	3	three	f	causal	1	wood	9	met	0
20	46.4605	3.87171	3	three	f	causal	1	wood	10	woo	0
20	46.4605	3.87171	3	three	f	causal	1	wood	11	woo	0
20	46.4605	3.87171	3	three	f	causal	1	wood	12	met	1
20	46.4605	3.87171	3	three	f	causal	1	wood	13	met	0
20	46.4605	3.87171	3	three	f	causal	1	wood	14	woo	0
20	46.4605	3.87171	3	three	f	causal	1	wood	15	woo	1
20	46.4605	3.87171	3	three	f	causal	1	wood	16	met	0
20	46.4605	3.87171	3	three	f	causal	1	wood	17	woo	1
20	46.4605	3.87171	3	three	f	causal	1	wood	18	woo	1
20	46.4605	3.87171	3	three	f	causal	1	wood	19	met	0
20	46.4605	3.87171	3	three	f	causal	1	wood	20	met	0
21	71.2961	5.94134	5	five	f	causal	1	wood	1	met	0
21	71.2961	5.94134	5	five	f	causal	1	wood	2	woo	1
21	71.2961	5.94134	5	five	f	causal	1	wood	3	woo	1
21	71.2961	5.94134	5	five	f	causal	1	wood	4	met	1
21	71.2961	5.94134	5	five	f	causal	1	wood	5	woo	0
21	71.2961	5.94134	5	five	f	causal	1	wood	6	woo	0
21	71.2961	5.94134	5	five	f	causal	1	wood	7	met	0
21	71.2961	5.94134	5	five	f	causal	1	wood	8	met	0
21	71.2961	5.94134	5	five	f	causal	1	wood	9	woo	0
21	71.2961	5.94134	5	five	f	causal	1	wood	10	met	0
21	71.2961	5.94134	5	five	f	causal	1	wood	11	woo	1
21	71.2961	5.94134	5	five	f	causal	1	wood	12	woo	1
21	71.2961	5.94134	5	five	f	causal	1	wood	13	met	1
21	71.2961	5.94134	5	five	f	causal	1	wood	14	met	1
21	71.2961	5.94134	5	five	f	causal	1	wood	15	woo	0
21	71.2961	5.94134	5	five	f	causal	1	wood	16	met	1
21	71.2961	5.94134	5	five	f	causal	1	wood	17	woo	0
21	71.2961	5.94134	5	five	f	causal	1	wood	18	met	0
21	71.2961	5.94134	5	five	f	causal	1	wood	19	woo	1
21	71.2961	5.94134	5	five	f	causal	1	wood	20	met	1
22	42.7039	3.55866	3	three	m	causal	1	metal	1	woo	0
22	42.7039	3.55866	3	three	m	causal	1	metal	2	met	1
22	42.7039	3.55866	3	three	m	causal	1	metal	3	woo	1
22	42.7039	3.55866	3	three	m	causal	1	metal	4	met	1
22	42.7039	3.55866	3	three	m	causal	1	metal	5	woo	0
22	42.7039	3.55866	3	three	m	causal	1	metal	6	met	1
22	42.7039	3.55866	3	three	m	causal	1	metal	7	met	1
22	42.7039	3.55866	3	three	m	causal	1	metal	8	woo	1
22	42.7039	3.55866	3	three	m	causal	1	metal	9	woo	0
22	42.7039	3.55866	3	three	m	causal	1	metal	10	met	1
22	42.7039	3.55866	3	three	m	causal	1	metal	11	woo	0
22	42.7039	3.55866	3	three	m	causal	1	metal	12	met	1
22	42.7039	3.55866	3	three	m	causal	1	metal	13	woo	0
22	42.7039	3.55866	3	three	m	causal	1	metal	14	met	1
22	42.7039	3.55866	3	three	m	causal	1	metal	15	woo	1
22	42.7039	3.55866	3	three	m	causal	1	metal	16	met	1
22	42.7039	3.55866	3	three	m	causal	1	metal	17	woo	0
22	42.7039	3.55866	3	three	m	causal	1	metal	18	met	0
22	42.7039	3.55866	3	three	m	causal	1	metal	19	woo	1
22	42.7039	3.55866	3	three	m	causal	1	metal	20	met	1
23	40.9342	3.41118	3	three	m	causal	1	metal	1	woo	0
23	40.9342	3.41118	3	three	m	causal	1	metal	2	met	1
23	40.9342	3.41118	3	three	m	causal	1	metal	3	met	1
23	40.9342	3.41118	3	three	m	causal	1	metal	4	woo	0
23	40.9342	3.41118	3	three	m	causal	1	metal	5	met	1
23	40.9342	3.41118	3	three	m	causal	1	metal	6	woo	0
23	40.9342	3.41118	3	three	m	causal	1	metal	7	met	1
23	40.9342	3.41118	3	three	m	causal	1	metal	8	woo	0
23	40.9342	3.41118	3	three	m	causal	1	metal	9	woo	0
23	40.9342	3.41118	3	three	m	causal	1	metal	10	met	1
23	40.9342	3.41118	3	three	m	causal	1	metal	11	met	1
23	40.9342	3.41118	3	three	m	causal	1	metal	12	woo	1
23	40.9342	3.41118	3	three	m	causal	1	metal	13	woo	1
23	40.9342	3.41118	3	three	m	causal	1	metal	14	met	1
23	40.9342	3.41118	3	three	m	causal	1	metal	15	met	0
23	40.9342	3.41118	3	three	m	causal	1	metal	16	woo	1
23	40.9342	3.41118	3	three	m	causal	1	metal	17	met	1
23	40.9342	3.41118	3	three	m	causal	1	metal	18	met	1
23	40.9342	3.41118	3	three	m	causal	1	metal	19	woo	1
23	40.9342	3.41118	3	three	m	causal	1	metal	20	woo	0
24	60.625	5.05208	5	five	m	causal	1	wood	1	met	0
24	60.625	5.05208	5	five	m	causal	1	wood	2	woo	0
24	60.625	5.05208	5	five	m	causal	1	wood	3	met	1
24	60.625	5.05208	5	five	m	causal	1	wood	4	met	1
24	60.625	5.05208	5	five	m	causal	1	wood	5	woo	0
24	60.625	5.05208	5	five	m	causal	1	wood	6	met	1
24	60.625	5.05208	5	five	m	causal	1	wood	7	woo	0
24	60.625	5.05208	5	five	m	causal	1	wood	8	met	1
24	60.625	5.05208	5	five	m	causal	1	wood	9	woo	0
24	60.625	5.05208	5	five	m	causal	1	wood	10	woo	0
24	60.625	5.05208	5	five	m	causal	1	wood	11	met	1
24	60.625	5.05208	5	five	m	causal	1	wood	12	woo	0
24	60.625	5.05208	5	five	m	causal	1	wood	13	woo	0
24	60.625	5.05208	5	five	m	causal	1	wood	14	met	0
24	60.625	5.05208	5	five	m	causal	1	wood	15	woo	0
24	60.625	5.05208	5	five	m	causal	1	wood	16	met	1
24	60.625	5.05208	5	five	m	causal	1	wood	17	met	1
24	60.625	5.05208	5	five	m	causal	1	wood	18	woo	0
24	60.625	5.05208	5	five	m	causal	1	wood	19	met	1
24	60.625	5.05208	5	five	m	causal	1	wood	20	woo	0
25	48.0329	4.00274	4	four	m	causal	1	wood	1	met	1
25	48.0329	4.00274	4	four	m	causal	1	wood	2	woo	0
25	48.0329	4.00274	4	four	m	causal	1	wood	3	met	0
25	48.0329	4.00274	4	four	m	causal	1	wood	4	woo	0
25	48.0329	4.00274	4	four	m	causal	1	wood	5	met	0
25	48.0329	4.00274	4	four	m	causal	1	wood	6	woo	0
25	48.0329	4.00274	4	four	m	causal	1	wood	7	met	0
25	48.0329	4.00274	4	four	m	causal	1	wood	8	woo	1
25	48.0329	4.00274	4	four	m	causal	1	wood	9	met	0
25	48.0329	4.00274	4	four	m	causal	1	wood	10	woo	1
25	48.0329	4.00274	4	four	m	causal	1	wood	11	met	1
25	48.0329	4.00274	4	four	m	causal	1	wood	12	woo	1
25	48.0329	4.00274	4	four	m	causal	1	wood	13	met	0
25	48.0329	4.00274	4	four	m	causal	1	wood	14	woo	1
25	48.0329	4.00274	4	four	m	causal	1	wood	15	met	1
25	48.0329	4.00274	4	four	m	causal	1	wood	16	woo	1
25	48.0329	4.00274	4	four	m	causal	1	wood	17	met	1
25	48.0329	4.00274	4	four	m	causal	1	wood	18	woo	1
25	48.0329	4.00274	4	four	m	causal	1	wood	19	met	0
25	48.0329	4.00274	4	four	m	causal	1	wood	20	woo	1
32	57.9671	4.83059	4	four	m	causal	1	wood	1	met	0
32	57.9671	4.83059	4	four	m	causal	1	wood	2	woo	1
32	57.9671	4.83059	4	four	m	causal	1	wood	3	met	1
32	57.9671	4.83059	4	four	m	causal	1	wood	4	woo	1
32	57.9671	4.83059	4	four	m	causal	1	wood	5	met	0
32	57.9671	4.83059	4	four	m	causal	1	wood	6	woo	1
32	57.9671	4.83059	4	four	m	causal	1	wood	7	met	1
32	57.9671	4.83059	4	four	m	causal	1	wood	8	woo	1
32	57.9671	4.83059	4	four	m	causal	1	wood	9	met	1
32	57.9671	4.83059	4	four	m	causal	1	wood	10	woo	1
32	57.9671	4.83059	4	four	m	causal	1	wood	11	met	1
32	57.9671	4.83059	4	four	m	causal	1	wood	12	woo	1
32	57.9671	4.83059	4	four	m	causal	1	wood	13	met	0
32	57.9671	4.83059	4	four	m	causal	1	wood	14	woo	1
32	57.9671	4.83059	4	four	m	causal	1	wood	15	met	1
32	57.9671	4.83059	4	four	m	causal	1	wood	16	woo	1
32	57.9671	4.83059	4	four	m	causal	1	wood	17	met	0
32	57.9671	4.83059	4	four	m	causal	1	wood	18	woo	1
32	57.9671	4.83059	4	four	m	causal	1	wood	19	met	0
32	57.9671	4.83059	4	four	m	causal	1	wood	20	woo	0
33	53.1974	4.43311	4	four	m	causal	1	wood	1	met	0
33	53.1974	4.43311	4	four	m	causal	1	wood	2	woo	0
33	53.1974	4.43311	4	four	m	causal	1	wood	3	woo	1
33	53.1974	4.43311	4	four	m	causal	1	wood	4	met	1
33	53.1974	4.43311	4	four	m	causal	1	wood	5	woo	1
33	53.1974	4.43311	4	four	m	causal	1	wood	6	met	1
33	53.1974	4.43311	4	four	m	causal	1	wood	7	woo	1
33	53.1974	4.43311	4	four	m	causal	1	wood	8	met	1
33	53.1974	4.43311	4	four	m	causal	1	wood	9	met	0
33	53.1974	4.43311	4	four	m	causal	1	wood	10	woo	0
33	53.1974	4.43311	4	four	m	causal	1	wood	11	woo	0
33	53.1974	4.43311	4	four	m	causal	1	wood	12	met	0
33	53.1974	4.43311	4	four	m	causal	1	wood	13	met	0
33	53.1974	4.43311	4	four	m	causal	1	wood	14	woo	0
33	53.1974	4.43311	4	four	m	causal	1	wood	15	woo	1
33	53.1974	4.43311	4	four	m	causal	1	wood	16	met	0
33	53.1974	4.43311	4	four	m	causal	1	wood	17	woo	1
33	53.1974	4.43311	4	four	m	causal	1	wood	18	woo	1
33	53.1974	4.43311	4	four	m	causal	1	wood	19	met	0
33	53.1974	4.43311	4	four	m	causal	1	wood	20	met	1
66	81.8026	6.81689	6	six	f	causal	1	wood	1	met	1
66	81.8026	6.81689	6	six	f	causal	1	wood	2	woo	1
66	81.8026	6.81689	6	six	f	causal	1	wood	3	met	1
66	81.8026	6.81689	6	six	f	causal	1	wood	4	met	1
66	81.8026	6.81689	6	six	f	causal	1	wood	5	woo	1
66	81.8026	6.81689	6	six	f	causal	1	wood	6	met	1
66	81.8026	6.81689	6	six	f	causal	1	wood	7	woo	1
66	81.8026	6.81689	6	six	f	causal	1	wood	8	met	1
66	81.8026	6.81689	6	six	f	causal	1	wood	9	woo	1
66	81.8026	6.81689	6	six	f	causal	1	wood	10	woo	1
66	81.8026	6.81689	6	six	f	causal	1	wood	11	met	1
66	81.8026	6.81689	6	six	f	causal	1	wood	12	woo	1
66	81.8026	6.81689	6	six	f	causal	1	wood	13	woo	1
66	81.8026	6.81689	6	six	f	causal	1	wood	14	met	0
66	81.8026	6.81689	6	six	f	causal	1	wood	15	woo	1
66	81.8026	6.81689	6	six	f	causal	1	wood	16	met	1
66	81.8026	6.81689	6	six	f	causal	1	wood	17	met	1
66	81.8026	6.81689	6	six	f	causal	1	wood	18	woo	1
66	81.8026	6.81689	6	six	f	causal	1	wood	19	met	1
66	81.8026	6.81689	6	six	f	causal	1	wood	20	woo	1
67	55.9013	4.65844	4	four	f	causal	1	wood	1	met	0
67	55.9013	4.65844	4	four	f	causal	1	wood	2	woo	1
67	55.9013	4.65844	4	four	f	causal	1	wood	3	met	1
67	55.9013	4.65844	4	four	f	causal	1	wood	4	woo	1
67	55.9013	4.65844	4	four	f	causal	1	wood	5	met	1
67	55.9013	4.65844	4	four	f	causal	1	wood	6	woo	1
67	55.9013	4.65844	4	four	f	causal	1	wood	7	met	0
67	55.9013	4.65844	4	four	f	causal	1	wood	8	woo	1
67	55.9013	4.65844	4	four	f	causal	1	wood	9	met	0
67	55.9013	4.65844	4	four	f	causal	1	wood	10	woo	1
67	55.9013	4.65844	4	four	f	causal	1	wood	11	met	0
67	55.9013	4.65844	4	four	f	causal	1	wood	12	woo	1
67	55.9013	4.65844	4	four	f	causal	1	wood	13	met	0
67	55.9013	4.65844	4	four	f	causal	1	wood	14	woo	1
67	55.9013	4.65844	4	four	f	causal	1	wood	15	met	0
67	55.9013	4.65844	4	four	f	causal	1	wood	16	woo	1
67	55.9013	4.65844	4	four	f	causal	1	wood	17	met	0
67	55.9013	4.65844	4	four	f	causal	1	wood	18	woo	1
67	55.9013	4.65844	4	four	f	causal	1	wood	19	met	1
67	55.9013	4.65844	4	four	f	causal	1	wood	20	woo	1
68	60.2303	5.01919	5	five	f	causal	1	wood	1	met	0
68	60.2303	5.01919	5	five	f	causal	1	wood	2	woo	1
68	60.2303	5.01919	5	five	f	causal	1	wood	3	woo	0
68	60.2303	5.01919	5	five	f	causal	1	wood	4	met	0
68	60.2303	5.01919	5	five	f	causal	1	wood	5	woo	0
68	60.2303	5.01919	5	five	f	causal	1	wood	6	met	0
68	60.2303	5.01919	5	five	f	causal	1	wood	7	woo	0
68	60.2303	5.01919	5	five	f	causal	1	wood	8	met	0
68	60.2303	5.01919	5	five	f	causal	1	wood	9	met	0
68	60.2303	5.01919	5	five	f	causal	1	wood	10	woo	0
68	60.2303	5.01919	5	five	f	causal	1	wood	11	woo	1
68	60.2303	5.01919	5	five	f	causal	1	wood	12	met	0
68	60.2303	5.01919	5	five	f	causal	1	wood	13	met	0
68	60.2303	5.01919	5	five	f	causal	1	wood	14	woo	1
68	60.2303	5.01919	5	five	f	causal	1	wood	15	woo	0
68	60.2303	5.01919	5	five	f	causal	1	wood	16	met	1
68	60.2303	5.01919	5	five	f	causal	1	wood	17	woo	1
68	60.2303	5.01919	5	five	f	causal	1	wood	18	woo	0
68	60.2303	5.01919	5	five	f	causal	1	wood	19	met	0
68	60.2303	5.01919	5	five	f	causal	1	wood	20	met	1
74	37	3.08333	3	three	m	causal	1	wood	1	met	0
74	37	3.08333	3	three	m	causal	1	wood	2	woo	0
74	37	3.08333	3	three	m	causal	1	wood	3	woo	1
74	37	3.08333	3	three	m	causal	1	wood	4	met	0
74	37	3.08333	3	three	m	causal	1	wood	5	woo	1
74	37	3.08333	3	three	m	causal	1	wood	6	met	0
74	37	3.08333	3	three	m	causal	1	wood	7	woo	1
74	37	3.08333	3	three	m	causal	1	wood	8	met	0
74	37	3.08333	3	three	m	causal	1	wood	9	met	0
74	37	3.08333	3	three	m	causal	1	wood	10	woo	1
74	37	3.08333	3	three	m	causal	1	wood	11	woo	1
74	37	3.08333	3	three	m	causal	1	wood	12	met	0
74	37	3.08333	3	three	m	causal	1	wood	13	met	0
74	37	3.08333	3	three	m	causal	1	wood	14	woo	1
74	37	3.08333	3	three	m	causal	1	wood	15	woo	1
74	37	3.08333	3	three	m	causal	1	wood	16	met	0
74	37	3.08333	3	three	m	causal	1	wood	17	woo	1
74	37	3.08333	3	three	m	causal	1	wood	18	woo	1
74	37	3.08333	3	three	m	causal	1	wood	19	met	0
74	37	3.08333	3	three	m	causal	1	wood	20	met	0
75	74.1316	6.17763	6	six	f	causal	1	wood	1	met	0
75	74.1316	6.17763	6	six	f	causal	1	wood	2	woo	0
75	74.1316	6.17763	6	six	f	causal	1	wood	3	woo	1
75	74.1316	6.17763	6	six	f	causal	1	wood	4	met	1
75	74.1316	6.17763	6	six	f	causal	1	wood	5	woo	1
75	74.1316	6.17763	6	six	f	causal	1	wood	6	woo	0
75	74.1316	6.17763	6	six	f	causal	1	wood	7	met	1
75	74.1316	6.17763	6	six	f	causal	1	wood	8	met	0
75	74.1316	6.17763	6	six	f	causal	1	wood	9	woo	0
75	74.1316	6.17763	6	six	f	causal	1	wood	10	met	1
75	74.1316	6.17763	6	six	f	causal	1	wood	11	woo	1
75	74.1316	6.17763	6	six	f	causal	1	wood	12	woo	0
75	74.1316	6.17763	6	six	f	causal	1	wood	13	met	0
75	74.1316	6.17763	6	six	f	causal	1	wood	14	met	1
75	74.1316	6.17763	6	six	f	causal	1	wood	15	woo	1
75	74.1316	6.17763	6	six	f	causal	1	wood	16	met	1
75	74.1316	6.17763	6	six	f	causal	1	wood	17	woo	1
75	74.1316	6.17763	6	six	f	causal	1	wood	18	met	1
75	74.1316	6.17763	6	six	f	causal	1	wood	19	woo	NA
75	74.1316	6.17763	6	six	f	causal	1	wood	20	met	NA
76	47.4605	3.95504	3	three	f	causal	1	wood	1	met	0
76	47.4605	3.95504	3	three	f	causal	1	wood	2	woo	0
76	47.4605	3.95504	3	three	f	causal	1	wood	3	woo	0
76	47.4605	3.95504	3	three	f	causal	1	wood	4	met	0
76	47.4605	3.95504	3	three	f	causal	1	wood	5	woo	0
76	47.4605	3.95504	3	three	f	causal	1	wood	6	met	0
76	47.4605	3.95504	3	three	f	causal	1	wood	7	woo	0
76	47.4605	3.95504	3	three	f	causal	1	wood	8	met	0
76	47.4605	3.95504	3	three	f	causal	1	wood	9	met	1
76	47.4605	3.95504	3	three	f	causal	1	wood	10	woo	0
76	47.4605	3.95504	3	three	f	causal	1	wood	11	woo	1
76	47.4605	3.95504	3	three	f	causal	1	wood	12	met	1
76	47.4605	3.95504	3	three	f	causal	1	wood	13	met	1
76	47.4605	3.95504	3	three	f	causal	1	wood	14	woo	0
76	47.4605	3.95504	3	three	f	causal	1	wood	15	woo	0
76	47.4605	3.95504	3	three	f	causal	1	wood	16	met	0
76	47.4605	3.95504	3	three	f	causal	1	wood	17	woo	0
76	47.4605	3.95504	3	three	f	causal	1	wood	18	woo	1
76	47.4605	3.95504	3	three	f	causal	1	wood	19	met	0
76	47.4605	3.95504	3	three	f	causal	1	wood	20	met	1
77	73.6053	6.13377	6	six	m	causal	1	metal	1	woo	0
77	73.6053	6.13377	6	six	m	causal	1	metal	2	met	0
77	73.6053	6.13377	6	six	m	causal	1	metal	3	woo	1
77	73.6053	6.13377	6	six	m	causal	1	metal	4	woo	0
77	73.6053	6.13377	6	six	m	causal	1	metal	5	met	0
77	73.6053	6.13377	6	six	m	causal	1	metal	6	woo	0
77	73.6053	6.13377	6	six	m	causal	1	metal	7	met	1
77	73.6053	6.13377	6	six	m	causal	1	metal	8	woo	1
77	73.6053	6.13377	6	six	m	causal	1	metal	9	met	1
77	73.6053	6.13377	6	six	m	causal	1	metal	10	met	0
77	73.6053	6.13377	6	six	m	causal	1	metal	11	woo	1
77	73.6053	6.13377	6	six	m	causal	1	metal	12	met	1
77	73.6053	6.13377	6	six	m	causal	1	metal	13	met	0
77	73.6053	6.13377	6	six	m	causal	1	metal	14	woo	1
77	73.6053	6.13377	6	six	m	causal	1	metal	15	met	0
77	73.6053	6.13377	6	six	m	causal	1	metal	16	woo	1
77	73.6053	6.13377	6	six	m	causal	1	metal	17	woo	1
77	73.6053	6.13377	6	six	m	causal	1	metal	18	met	1
77	73.6053	6.13377	6	six	m	causal	1	metal	19	woo	1
77	73.6053	6.13377	6	six	m	causal	1	metal	20	met	1
79	65.4079	5.45066	5	five	f	causal	1	metal	1	woo	1
79	65.4079	5.45066	5	five	f	causal	1	metal	2	met	0
79	65.4079	5.45066	5	five	f	causal	1	metal	3	met	1
79	65.4079	5.45066	5	five	f	causal	1	metal	4	woo	1
79	65.4079	5.45066	5	five	f	causal	1	metal	5	met	1
79	65.4079	5.45066	5	five	f	causal	1	metal	6	woo	1
79	65.4079	5.45066	5	five	f	causal	1	metal	7	met	1
79	65.4079	5.45066	5	five	f	causal	1	metal	8	woo	1
79	65.4079	5.45066	5	five	f	causal	1	metal	9	woo	0
79	65.4079	5.45066	5	five	f	causal	1	metal	10	met	1
79	65.4079	5.45066	5	five	f	causal	1	metal	11	met	1
79	65.4079	5.45066	5	five	f	causal	1	metal	12	woo	0
79	65.4079	5.45066	5	five	f	causal	1	metal	13	woo	0
79	65.4079	5.45066	5	five	f	causal	1	metal	14	met	1
79	65.4079	5.45066	5	five	f	causal	1	metal	15	met	1
79	65.4079	5.45066	5	five	f	causal	1	metal	16	woo	1
79	65.4079	5.45066	5	five	f	causal	1	metal	17	met	0
79	65.4079	5.45066	5	five	f	causal	1	metal	18	met	1
79	65.4079	5.45066	5	five	f	causal	1	metal	19	woo	1
79	65.4079	5.45066	5	five	f	causal	1	metal	20	woo	0
80	83.0987	6.92489	6	six	f	causal	1	metal	1	woo	0
80	83.0987	6.92489	6	six	f	causal	1	metal	2	met	1
80	83.0987	6.92489	6	six	f	causal	1	metal	3	met	0
80	83.0987	6.92489	6	six	f	causal	1	metal	4	woo	0
80	83.0987	6.92489	6	six	f	causal	1	metal	5	met	1
80	83.0987	6.92489	6	six	f	causal	1	metal	6	met	0
80	83.0987	6.92489	6	six	f	causal	1	metal	7	woo	0
80	83.0987	6.92489	6	six	f	causal	1	metal	8	woo	1
80	83.0987	6.92489	6	six	f	causal	1	metal	9	met	1
80	83.0987	6.92489	6	six	f	causal	1	metal	10	woo	0
80	83.0987	6.92489	6	six	f	causal	1	metal	11	met	0
80	83.0987	6.92489	6	six	f	causal	1	metal	12	met	0
80	83.0987	6.92489	6	six	f	causal	1	metal	13	woo	0
80	83.0987	6.92489	6	six	f	causal	1	metal	14	woo	1
80	83.0987	6.92489	6	six	f	causal	1	metal	15	met	1
80	83.0987	6.92489	6	six	f	causal	1	metal	16	woo	1
80	83.0987	6.92489	6	six	f	causal	1	metal	17	met	0
80	83.0987	6.92489	6	six	f	causal	1	metal	18	woo	0
80	83.0987	6.92489	6	six	f	causal	1	metal	19	met	1
80	83.0987	6.92489	6	six	f	causal	1	metal	20	woo	1
81	43.8026	3.65022	3	three	m	causal	1	metal	1	woo	1
81	43.8026	3.65022	3	three	m	causal	1	metal	2	met	1
81	43.8026	3.65022	3	three	m	causal	1	metal	3	woo	1
81	43.8026	3.65022	3	three	m	causal	1	metal	4	woo	0
81	43.8026	3.65022	3	three	m	causal	1	metal	5	met	1
81	43.8026	3.65022	3	three	m	causal	1	metal	6	woo	0
81	43.8026	3.65022	3	three	m	causal	1	metal	7	met	1
81	43.8026	3.65022	3	three	m	causal	1	metal	8	woo	1
81	43.8026	3.65022	3	three	m	causal	1	metal	9	met	1
81	43.8026	3.65022	3	three	m	causal	1	metal	10	met	1
81	43.8026	3.65022	3	three	m	causal	1	metal	11	woo	1
81	43.8026	3.65022	3	three	m	causal	1	metal	12	met	1
81	43.8026	3.65022	3	three	m	causal	1	metal	13	met	0
81	43.8026	3.65022	3	three	m	causal	1	metal	14	woo	1
81	43.8026	3.65022	3	three	m	causal	1	metal	15	met	0
81	43.8026	3.65022	3	three	m	causal	1	metal	16	woo	0
81	43.8026	3.65022	3	three	m	causal	1	metal	17	woo	0
81	43.8026	3.65022	3	three	m	causal	1	metal	18	met	1
81	43.8026	3.65022	3	three	m	causal	1	metal	19	woo	0
81	43.8026	3.65022	3	three	m	causal	1	metal	20	met	0
82	49.0329	4.08607	4	four	f	causal	1	metal	1	woo	0
82	49.0329	4.08607	4	four	f	causal	1	metal	2	met	0
82	49.0329	4.08607	4	four	f	causal	1	metal	3	woo	1
82	49.0329	4.08607	4	four	f	causal	1	metal	4	met	0
82	49.0329	4.08607	4	four	f	causal	1	metal	5	woo	1
82	49.0329	4.08607	4	four	f	causal	1	metal	6	met	1
82	49.0329	4.08607	4	four	f	causal	1	metal	7	met	0
82	49.0329	4.08607	4	four	f	causal	1	metal	8	woo	0
82	49.0329	4.08607	4	four	f	causal	1	metal	9	woo	0
82	49.0329	4.08607	4	four	f	causal	1	metal	10	met	0
82	49.0329	4.08607	4	four	f	causal	1	metal	11	woo	1
82	49.0329	4.08607	4	four	f	causal	1	metal	12	met	1
82	49.0329	4.08607	4	four	f	causal	1	metal	13	woo	1
82	49.0329	4.08607	4	four	f	causal	1	metal	14	met	1
82	49.0329	4.08607	4	four	f	causal	1	metal	15	woo	0
82	49.0329	4.08607	4	four	f	causal	1	metal	16	met	1
82	49.0329	4.08607	4	four	f	causal	1	metal	17	woo	1
82	49.0329	4.08607	4	four	f	causal	1	metal	18	met	1
82	49.0329	4.08607	4	four	f	causal	1	metal	19	woo	1
82	49.0329	4.08607	4	four	f	causal	1	metal	20	met	1
83	41.4079	3.45066	3	three	f	causal	1	metal	1	woo	1
83	41.4079	3.45066	3	three	f	causal	1	metal	2	met	0
83	41.4079	3.45066	3	three	f	causal	1	metal	3	met	1
83	41.4079	3.45066	3	three	f	causal	1	metal	4	woo	0
83	41.4079	3.45066	3	three	f	causal	1	metal	5	met	0
83	41.4079	3.45066	3	three	f	causal	1	metal	6	woo	0
83	41.4079	3.45066	3	three	f	causal	1	metal	7	met	0
83	41.4079	3.45066	3	three	f	causal	1	metal	8	woo	1
83	41.4079	3.45066	3	three	f	causal	1	metal	9	woo	1
83	41.4079	3.45066	3	three	f	causal	1	metal	10	met	0
83	41.4079	3.45066	3	three	f	causal	1	metal	11	met	0
83	41.4079	3.45066	3	three	f	causal	1	metal	12	woo	1
83	41.4079	3.45066	3	three	f	causal	1	metal	13	woo	1
83	41.4079	3.45066	3	three	f	causal	1	metal	14	met	0
83	41.4079	3.45066	3	three	f	causal	1	metal	15	met	0
83	41.4079	3.45066	3	three	f	causal	1	metal	16	woo	1
83	41.4079	3.45066	3	three	f	causal	1	metal	17	met	0
83	41.4079	3.45066	3	three	f	causal	1	metal	18	met	0
83	41.4079	3.45066	3	three	f	causal	1	metal	19	woo	1
83	41.4079	3.45066	3	three	f	causal	1	metal	20	woo	1
84	51.1316	4.26096	4	four	m	causal	1	metal	1	woo	1
84	51.1316	4.26096	4	four	m	causal	1	metal	2	met	1
84	51.1316	4.26096	4	four	m	causal	1	metal	3	woo	1
84	51.1316	4.26096	4	four	m	causal	1	metal	4	woo	1
84	51.1316	4.26096	4	four	m	causal	1	metal	5	met	0
84	51.1316	4.26096	4	four	m	causal	1	metal	6	woo	1
84	51.1316	4.26096	4	four	m	causal	1	metal	7	met	1
84	51.1316	4.26096	4	four	m	causal	1	metal	8	woo	1
84	51.1316	4.26096	4	four	m	causal	1	metal	9	met	0
84	51.1316	4.26096	4	four	m	causal	1	metal	10	met	1
84	51.1316	4.26096	4	four	m	causal	1	metal	11	woo	1
84	51.1316	4.26096	4	four	m	causal	1	metal	12	met	1
84	51.1316	4.26096	4	four	m	causal	1	metal	13	met	0
84	51.1316	4.26096	4	four	m	causal	1	metal	14	woo	1
84	51.1316	4.26096	4	four	m	causal	1	metal	15	met	0
84	51.1316	4.26096	4	four	m	causal	1	metal	16	woo	0
84	51.1316	4.26096	4	four	m	causal	1	metal	17	woo	0
84	51.1316	4.26096	4	four	m	causal	1	metal	18	met	0
84	51.1316	4.26096	4	four	m	causal	1	metal	19	woo	1
84	51.1316	4.26096	4	four	m	causal	1	metal	20	met	1
85	49	4.08333	4	four	m	causal	1	metal	1	woo	0
85	49	4.08333	4	four	m	causal	1	metal	2	met	1
85	49	4.08333	4	four	m	causal	1	metal	3	woo	1
85	49	4.08333	4	four	m	causal	1	metal	4	met	0
85	49	4.08333	4	four	m	causal	1	metal	5	woo	0
85	49	4.08333	4	four	m	causal	1	metal	6	met	0
85	49	4.08333	4	four	m	causal	1	metal	7	met	1
85	49	4.08333	4	four	m	causal	1	metal	8	woo	0
85	49	4.08333	4	four	m	causal	1	metal	9	woo	1
85	49	4.08333	4	four	m	causal	1	metal	10	met	0
85	49	4.08333	4	four	m	causal	1	metal	11	woo	0
85	49	4.08333	4	four	m	causal	1	metal	12	met	1
85	49	4.08333	4	four	m	causal	1	metal	13	woo	1
85	49	4.08333	4	four	m	causal	1	metal	14	met	0
85	49	4.08333	4	four	m	causal	1	metal	15	woo	0
85	49	4.08333	4	four	m	causal	1	metal	16	met	0
85	49	4.08333	4	four	m	causal	1	metal	17	woo	1
85	49	4.08333	4	four	m	causal	1	metal	18	met	1
85	49	4.08333	4	four	m	causal	1	metal	19	woo	1
85	49	4.08333	4	four	m	causal	1	metal	20	met	1
86	59.1645	4.93037	4	four	m	causal	1	metal	1	woo	1
86	59.1645	4.93037	4	four	m	causal	1	metal	2	met	1
86	59.1645	4.93037	4	four	m	causal	1	metal	3	met	1
86	59.1645	4.93037	4	four	m	causal	1	metal	4	woo	1
86	59.1645	4.93037	4	four	m	causal	1	metal	5	met	1
86	59.1645	4.93037	4	four	m	causal	1	metal	6	woo	1
86	59.1645	4.93037	4	four	m	causal	1	metal	7	met	0
86	59.1645	4.93037	4	four	m	causal	1	metal	8	woo	1
86	59.1645	4.93037	4	four	m	causal	1	metal	9	woo	1
86	59.1645	4.93037	4	four	m	causal	1	metal	10	met	0
86	59.1645	4.93037	4	four	m	causal	1	metal	11	met	0
86	59.1645	4.93037	4	four	m	causal	1	metal	12	woo	0
86	59.1645	4.93037	4	four	m	causal	1	metal	13	woo	1
86	59.1645	4.93037	4	four	m	causal	1	metal	14	met	1
86	59.1645	4.93037	4	four	m	causal	1	metal	15	met	1
86	59.1645	4.93037	4	four	m	causal	1	metal	16	woo	0
86	59.1645	4.93037	4	four	m	causal	1	metal	17	met	1
86	59.1645	4.93037	4	four	m	causal	1	metal	18	met	1
86	59.1645	4.93037	4	four	m	causal	1	metal	19	woo	1
86	59.1645	4.93037	4	four	m	causal	1	metal	20	woo	1
87	46.8355	3.90296	3	three	m	causal	1	metal	1	woo	1
87	46.8355	3.90296	3	three	m	causal	1	metal	2	met	1
87	46.8355	3.90296	3	three	m	causal	1	metal	3	met	0
87	46.8355	3.90296	3	three	m	causal	1	metal	4	woo	0
87	46.8355	3.90296	3	three	m	causal	1	metal	5	met	1
87	46.8355	3.90296	3	three	m	causal	1	metal	6	met	1
87	46.8355	3.90296	3	three	m	causal	1	metal	7	woo	0
87	46.8355	3.90296	3	three	m	causal	1	metal	8	woo	0
87	46.8355	3.90296	3	three	m	causal	1	metal	9	met	1
87	46.8355	3.90296	3	three	m	causal	1	metal	10	woo	0
87	46.8355	3.90296	3	three	m	causal	1	metal	11	met	1
87	46.8355	3.90296	3	three	m	causal	1	metal	12	met	1
87	46.8355	3.90296	3	three	m	causal	1	metal	13	woo	0
87	46.8355	3.90296	3	three	m	causal	1	metal	14	woo	0
87	46.8355	3.90296	3	three	m	causal	1	metal	15	met	1
87	46.8355	3.90296	3	three	m	causal	1	metal	16	woo	0
87	46.8355	3.90296	3	three	m	causal	1	metal	17	met	1
87	46.8355	3.90296	3	three	m	causal	1	metal	18	woo	0
87	46.8355	3.90296	3	three	m	causal	1	metal	19	met	1
87	46.8355	3.90296	3	three	m	causal	1	metal	20	woo	0
90	58.3618	4.86349	4	four	m	causal	1	metal	1	woo	1
90	58.3618	4.86349	4	four	m	causal	1	metal	2	met	1
90	58.3618	4.86349	4	four	m	causal	1	metal	3	met	1
90	58.3618	4.86349	4	four	m	causal	1	metal	4	woo	1
90	58.3618	4.86349	4	four	m	causal	1	metal	5	met	1
90	58.3618	4.86349	4	four	m	causal	1	metal	6	met	1
90	58.3618	4.86349	4	four	m	causal	1	metal	7	woo	1
90	58.3618	4.86349	4	four	m	causal	1	metal	8	woo	1
90	58.3618	4.86349	4	four	m	causal	1	metal	9	met	1
90	58.3618	4.86349	4	four	m	causal	1	metal	10	woo	1
90	58.3618	4.86349	4	four	m	causal	1	metal	11	met	1
90	58.3618	4.86349	4	four	m	causal	1	metal	12	met	1
90	58.3618	4.86349	4	four	m	causal	1	metal	13	woo	1
90	58.3618	4.86349	4	four	m	causal	1	metal	14	woo	1
90	58.3618	4.86349	4	four	m	causal	1	metal	15	met	1
90	58.3618	4.86349	4	four	m	causal	1	metal	16	woo	1
90	58.3618	4.86349	4	four	m	causal	1	metal	17	met	1
90	58.3618	4.86349	4	four	m	causal	1	metal	18	woo	1
90	58.3618	4.86349	4	four	m	causal	1	metal	19	met	1
90	58.3618	4.86349	4	four	m	causal	1	metal	20	woo	1
91	49.9013	4.15844	4	four	f	causal	1	metal	1	woo	0
91	49.9013	4.15844	4	four	f	causal	1	metal	2	met	1
91	49.9013	4.15844	4	four	f	causal	1	metal	3	woo	1
91	49.9013	4.15844	4	four	f	causal	1	metal	4	woo	0
91	49.9013	4.15844	4	four	f	causal	1	metal	5	met	1
91	49.9013	4.15844	4	four	f	causal	1	metal	6	woo	1
91	49.9013	4.15844	4	four	f	causal	1	metal	7	met	1
91	49.9013	4.15844	4	four	f	causal	1	metal	8	woo	0
91	49.9013	4.15844	4	four	f	causal	1	metal	9	met	1
91	49.9013	4.15844	4	four	f	causal	1	metal	10	met	1
91	49.9013	4.15844	4	four	f	causal	1	metal	11	woo	0
91	49.9013	4.15844	4	four	f	causal	1	metal	12	met	1
91	49.9013	4.15844	4	four	f	causal	1	metal	13	met	0
91	49.9013	4.15844	4	four	f	causal	1	metal	14	woo	0
91	49.9013	4.15844	4	four	f	causal	1	metal	15	met	1
91	49.9013	4.15844	4	four	f	causal	1	metal	16	woo	0
91	49.9013	4.15844	4	four	f	causal	1	metal	17	woo	0
91	49.9013	4.15844	4	four	f	causal	1	metal	18	met	0
91	49.9013	4.15844	4	four	f	causal	1	metal	19	woo	0
91	49.9013	4.15844	4	four	f	causal	1	metal	20	met	0
93	63.7039	5.30866	5	five	f	causal	1	metal	1	woo	1
93	63.7039	5.30866	5	five	f	causal	1	metal	2	met	0
93	63.7039	5.30866	5	five	f	causal	1	metal	3	met	0
93	63.7039	5.30866	5	five	f	causal	1	metal	4	woo	0
93	63.7039	5.30866	5	five	f	causal	1	metal	5	met	0
93	63.7039	5.30866	5	five	f	causal	1	metal	6	woo	0
93	63.7039	5.30866	5	five	f	causal	1	metal	7	met	1
93	63.7039	5.30866	5	five	f	causal	1	metal	8	woo	1
93	63.7039	5.30866	5	five	f	causal	1	metal	9	woo	0
93	63.7039	5.30866	5	five	f	causal	1	metal	10	met	0
93	63.7039	5.30866	5	five	f	causal	1	metal	11	met	1
93	63.7039	5.30866	5	five	f	causal	1	metal	12	woo	0
93	63.7039	5.30866	5	five	f	causal	1	metal	13	woo	1
93	63.7039	5.30866	5	five	f	causal	1	metal	14	met	1
93	63.7039	5.30866	5	five	f	causal	1	metal	15	met	0
93	63.7039	5.30866	5	five	f	causal	1	metal	16	woo	1
93	63.7039	5.30866	5	five	f	causal	1	metal	17	met	1
93	63.7039	5.30866	5	five	f	causal	1	metal	18	met	1
93	63.7039	5.30866	5	five	f	causal	1	metal	19	woo	1
93	63.7039	5.30866	5	five	f	causal	1	metal	20	woo	1
95	70.8026	5.90022	5	five	m	arbitrary	2	wood	1	met	0
95	70.8026	5.90022	5	five	m	arbitrary	2	wood	2	woo	0
95	70.8026	5.90022	5	five	m	arbitrary	2	wood	3	met	1
95	70.8026	5.90022	5	five	m	arbitrary	2	wood	4	woo	1
95	70.8026	5.90022	5	five	m	arbitrary	2	wood	5	met	1
95	70.8026	5.90022	5	five	m	arbitrary	2	wood	6	met	0
95	70.8026	5.90022	5	five	m	arbitrary	2	wood	7	woo	1
95	70.8026	5.90022	5	five	m	arbitrary	2	wood	8	woo	0
95	70.8026	5.90022	5	five	m	arbitrary	2	wood	9	met	1
95	70.8026	5.90022	5	five	m	arbitrary	2	wood	10	woo	1
95	70.8026	5.90022	5	five	m	arbitrary	2	wood	11	met	1
95	70.8026	5.90022	5	five	m	arbitrary	2	wood	12	woo	1
95	70.8026	5.90022	5	five	m	arbitrary	2	wood	13	woo	0
95	70.8026	5.90022	5	five	m	arbitrary	2	wood	14	met	1
95	70.8026	5.90022	5	five	m	arbitrary	2	wood	15	met	0
95	70.8026	5.90022	5	five	m	arbitrary	2	wood	16	woo	1
95	70.8026	5.90022	5	five	m	arbitrary	2	wood	17	met	1
95	70.8026	5.90022	5	five	m	arbitrary	2	wood	18	woo	1
95	70.8026	5.90022	5	five	m	arbitrary	2	wood	19	met	1
95	70.8026	5.90022	5	five	m	arbitrary	2	wood	20	woo	1
96	39.5395	3.29496	3	three	m	arbitrary	2	wood	1	met	0
96	39.5395	3.29496	3	three	m	arbitrary	2	wood	2	woo	1
96	39.5395	3.29496	3	three	m	arbitrary	2	wood	3	woo	1
96	39.5395	3.29496	3	three	m	arbitrary	2	wood	4	met	0
96	39.5395	3.29496	3	three	m	arbitrary	2	wood	5	woo	1
96	39.5395	3.29496	3	three	m	arbitrary	2	wood	6	woo	1
96	39.5395	3.29496	3	three	m	arbitrary	2	wood	7	met	0
96	39.5395	3.29496	3	three	m	arbitrary	2	wood	8	met	0
96	39.5395	3.29496	3	three	m	arbitrary	2	wood	9	woo	1
96	39.5395	3.29496	3	three	m	arbitrary	2	wood	10	met	0
96	39.5395	3.29496	3	three	m	arbitrary	2	wood	11	woo	1
96	39.5395	3.29496	3	three	m	arbitrary	2	wood	12	woo	1
96	39.5395	3.29496	3	three	m	arbitrary	2	wood	13	met	0
96	39.5395	3.29496	3	three	m	arbitrary	2	wood	14	met	0
96	39.5395	3.29496	3	three	m	arbitrary	2	wood	15	woo	0
96	39.5395	3.29496	3	three	m	arbitrary	2	wood	16	met	0
96	39.5395	3.29496	3	three	m	arbitrary	2	wood	17	woo	1
96	39.5395	3.29496	3	three	m	arbitrary	2	wood	18	met	1
96	39.5395	3.29496	3	three	m	arbitrary	2	wood	19	woo	0
96	39.5395	3.29496	3	three	m	arbitrary	2	wood	20	met	0
97	57.1974	4.76645	4	four	f	arbitrary	2	wood	1	met	1
97	57.1974	4.76645	4	four	f	arbitrary	2	wood	2	woo	1
97	57.1974	4.76645	4	four	f	arbitrary	2	wood	3	met	1
97	57.1974	4.76645	4	four	f	arbitrary	2	wood	4	met	0
97	57.1974	4.76645	4	four	f	arbitrary	2	wood	5	woo	0
97	57.1974	4.76645	4	four	f	arbitrary	2	wood	6	met	0
97	57.1974	4.76645	4	four	f	arbitrary	2	wood	7	woo	0
97	57.1974	4.76645	4	four	f	arbitrary	2	wood	8	met	1
97	57.1974	4.76645	4	four	f	arbitrary	2	wood	9	woo	1
97	57.1974	4.76645	4	four	f	arbitrary	2	wood	10	woo	0
97	57.1974	4.76645	4	four	f	arbitrary	2	wood	11	met	1
97	57.1974	4.76645	4	four	f	arbitrary	2	wood	12	woo	1
97	57.1974	4.76645	4	four	f	arbitrary	2	wood	13	woo	1
97	57.1974	4.76645	4	four	f	arbitrary	2	wood	14	met	1
97	57.1974	4.76645	4	four	f	arbitrary	2	wood	15	woo	0
97	57.1974	4.76645	4	four	f	arbitrary	2	wood	16	met	0
97	57.1974	4.76645	4	four	f	arbitrary	2	wood	17	met	0
97	57.1974	4.76645	4	four	f	arbitrary	2	wood	18	woo	0
97	57.1974	4.76645	4	four	f	arbitrary	2	wood	19	met	0
97	57.1974	4.76645	4	four	f	arbitrary	2	wood	20	woo	1
98	49.6382	4.13651	4	four	m	arbitrary	2	wood	1	met	0
98	49.6382	4.13651	4	four	m	arbitrary	2	wood	2	woo	1
98	49.6382	4.13651	4	four	m	arbitrary	2	wood	3	met	1
98	49.6382	4.13651	4	four	m	arbitrary	2	wood	4	woo	1
98	49.6382	4.13651	4	four	m	arbitrary	2	wood	5	met	1
98	49.6382	4.13651	4	four	m	arbitrary	2	wood	6	met	1
98	49.6382	4.13651	4	four	m	arbitrary	2	wood	7	woo	1
98	49.6382	4.13651	4	four	m	arbitrary	2	wood	8	woo	0
98	49.6382	4.13651	4	four	m	arbitrary	2	wood	9	met	1
98	49.6382	4.13651	4	four	m	arbitrary	2	wood	10	woo	1
98	49.6382	4.13651	4	four	m	arbitrary	2	wood	11	met	0
98	49.6382	4.13651	4	four	m	arbitrary	2	wood	12	woo	0
98	49.6382	4.13651	4	four	m	arbitrary	2	wood	13	met	0
98	49.6382	4.13651	4	four	m	arbitrary	2	wood	14	woo	0
98	49.6382	4.13651	4	four	m	arbitrary	2	wood	15	met	1
98	49.6382	4.13651	4	four	m	arbitrary	2	wood	16	woo	1
98	49.6382	4.13651	4	four	m	arbitrary	2	wood	17	met	1
98	49.6382	4.13651	4	four	m	arbitrary	2	wood	18	met	0
98	49.6382	4.13651	4	four	m	arbitrary	2	wood	19	woo	0
98	49.6382	4.13651	4	four	m	arbitrary	2	wood	20	woo	0
99	45.9342	3.82785	3	three	f	arbitrary	2	wood	1	met	0
99	45.9342	3.82785	3	three	f	arbitrary	2	wood	2	woo	1
99	45.9342	3.82785	3	three	f	arbitrary	2	wood	3	woo	1
99	45.9342	3.82785	3	three	f	arbitrary	2	wood	4	met	0
99	45.9342	3.82785	3	three	f	arbitrary	2	wood	5	woo	0
99	45.9342	3.82785	3	three	f	arbitrary	2	wood	6	woo	1
99	45.9342	3.82785	3	three	f	arbitrary	2	wood	7	met	1
99	45.9342	3.82785	3	three	f	arbitrary	2	wood	8	met	0
99	45.9342	3.82785	3	three	f	arbitrary	2	wood	9	woo	1
99	45.9342	3.82785	3	three	f	arbitrary	2	wood	10	met	0
99	45.9342	3.82785	3	three	f	arbitrary	2	wood	11	woo	0
99	45.9342	3.82785	3	three	f	arbitrary	2	wood	12	woo	0
99	45.9342	3.82785	3	three	f	arbitrary	2	wood	13	met	0
99	45.9342	3.82785	3	three	f	arbitrary	2	wood	14	met	0
99	45.9342	3.82785	3	three	f	arbitrary	2	wood	15	woo	1
99	45.9342	3.82785	3	three	f	arbitrary	2	wood	16	met	0
99	45.9342	3.82785	3	three	f	arbitrary	2	wood	17	woo	0
99	45.9342	3.82785	3	three	f	arbitrary	2	wood	18	met	0
99	45.9342	3.82785	3	three	f	arbitrary	2	wood	19	woo	1
99	45.9342	3.82785	3	three	f	arbitrary	2	wood	20	met	0
100	73.0987	6.09156	6	six	m	arbitrary	2	wood	1	met	1
100	73.0987	6.09156	6	six	m	arbitrary	2	wood	2	woo	1
100	73.0987	6.09156	6	six	m	arbitrary	2	wood	3	met	1
100	73.0987	6.09156	6	six	m	arbitrary	2	wood	4	met	0
100	73.0987	6.09156	6	six	m	arbitrary	2	wood	5	woo	0
100	73.0987	6.09156	6	six	m	arbitrary	2	wood	6	met	1
100	73.0987	6.09156	6	six	m	arbitrary	2	wood	7	woo	0
100	73.0987	6.09156	6	six	m	arbitrary	2	wood	8	met	0
100	73.0987	6.09156	6	six	m	arbitrary	2	wood	9	woo	0
100	73.0987	6.09156	6	six	m	arbitrary	2	wood	10	woo	1
100	73.0987	6.09156	6	six	m	arbitrary	2	wood	11	met	1
100	73.0987	6.09156	6	six	m	arbitrary	2	wood	12	woo	1
100	73.0987	6.09156	6	six	m	arbitrary	2	wood	13	woo	0
100	73.0987	6.09156	6	six	m	arbitrary	2	wood	14	met	0
100	73.0987	6.09156	6	six	m	arbitrary	2	wood	15	woo	1
100	73.0987	6.09156	6	six	m	arbitrary	2	wood	16	met	1
100	73.0987	6.09156	6	six	m	arbitrary	2	wood	17	met	0
100	73.0987	6.09156	6	six	m	arbitrary	2	wood	18	woo	1
100	73.0987	6.09156	6	six	m	arbitrary	2	wood	19	met	1
100	73.0987	6.09156	6	six	m	arbitrary	2	wood	20	woo	1
101	67.7039	5.642	5	five	f	arbitrary	2	wood	1	met	1
101	67.7039	5.642	5	five	f	arbitrary	2	wood	2	woo	1
101	67.7039	5.642	5	five	f	arbitrary	2	wood	3	met	0
101	67.7039	5.642	5	five	f	arbitrary	2	wood	4	woo	0
101	67.7039	5.642	5	five	f	arbitrary	2	wood	5	met	0
101	67.7039	5.642	5	five	f	arbitrary	2	wood	6	woo	0
101	67.7039	5.642	5	five	f	arbitrary	2	wood	7	met	0
101	67.7039	5.642	5	five	f	arbitrary	2	wood	8	woo	0
101	67.7039	5.642	5	five	f	arbitrary	2	wood	9	met	0
101	67.7039	5.642	5	five	f	arbitrary	2	wood	10	woo	0
101	67.7039	5.642	5	five	f	arbitrary	2	wood	11	met	0
101	67.7039	5.642	5	five	f	arbitrary	2	wood	12	woo	1
101	67.7039	5.642	5	five	f	arbitrary	2	wood	13	met	1
101	67.7039	5.642	5	five	f	arbitrary	2	wood	14	woo	1
101	67.7039	5.642	5	five	f	arbitrary	2	wood	15	met	0
101	67.7039	5.642	5	five	f	arbitrary	2	wood	16	woo	1
101	67.7039	5.642	5	five	f	arbitrary	2	wood	17	met	1
101	67.7039	5.642	5	five	f	arbitrary	2	wood	18	woo	0
101	67.7039	5.642	5	five	f	arbitrary	2	wood	19	met	0
101	67.7039	5.642	5	five	f	arbitrary	2	wood	20	woo	1
102	77.8684	6.48904	6	six	m	causal	1	wood	1	met	1
102	77.8684	6.48904	6	six	m	causal	1	wood	2	woo	1
102	77.8684	6.48904	6	six	m	causal	1	wood	3	woo	0
102	77.8684	6.48904	6	six	m	causal	1	wood	4	met	1
102	77.8684	6.48904	6	six	m	causal	1	wood	5	woo	0
102	77.8684	6.48904	6	six	m	causal	1	wood	6	met	0
102	77.8684	6.48904	6	six	m	causal	1	wood	7	woo	0
102	77.8684	6.48904	6	six	m	causal	1	wood	8	met	0
102	77.8684	6.48904	6	six	m	causal	1	wood	9	met	0
102	77.8684	6.48904	6	six	m	causal	1	wood	10	woo	0
102	77.8684	6.48904	6	six	m	causal	1	wood	11	woo	0
102	77.8684	6.48904	6	six	m	causal	1	wood	12	met	0
102	77.8684	6.48904	6	six	m	causal	1	wood	13	met	1
102	77.8684	6.48904	6	six	m	causal	1	wood	14	woo	0
102	77.8684	6.48904	6	six	m	causal	1	wood	15	woo	1
102	77.8684	6.48904	6	six	m	causal	1	wood	16	met	1
102	77.8684	6.48904	6	six	m	causal	1	wood	17	woo	0
102	77.8684	6.48904	6	six	m	causal	1	wood	18	woo	1
102	77.8684	6.48904	6	six	m	causal	1	wood	19	met	1
102	77.8684	6.48904	6	six	m	causal	1	wood	20	met	0
104	47.0329	3.91941	3	three	f	arbitrary	2	wood	1	met	1
104	47.0329	3.91941	3	three	f	arbitrary	2	wood	2	woo	0
104	47.0329	3.91941	3	three	f	arbitrary	2	wood	3	met	1
104	47.0329	3.91941	3	three	f	arbitrary	2	wood	4	met	1
104	47.0329	3.91941	3	three	f	arbitrary	2	wood	5	woo	0
104	47.0329	3.91941	3	three	f	arbitrary	2	wood	6	met	1
104	47.0329	3.91941	3	three	f	arbitrary	2	wood	7	woo	0
104	47.0329	3.91941	3	three	f	arbitrary	2	wood	8	met	0
104	47.0329	3.91941	3	three	f	arbitrary	2	wood	9	woo	0
104	47.0329	3.91941	3	three	f	arbitrary	2	wood	10	woo	0
104	47.0329	3.91941	3	three	f	arbitrary	2	wood	11	met	1
104	47.0329	3.91941	3	three	f	arbitrary	2	wood	12	woo	1
104	47.0329	3.91941	3	three	f	arbitrary	2	wood	13	woo	0
104	47.0329	3.91941	3	three	f	arbitrary	2	wood	14	met	1
104	47.0329	3.91941	3	three	f	arbitrary	2	wood	15	woo	0
104	47.0329	3.91941	3	three	f	arbitrary	2	wood	16	met	1
104	47.0329	3.91941	3	three	f	arbitrary	2	wood	17	met	1
104	47.0329	3.91941	3	three	f	arbitrary	2	wood	18	woo	0
104	47.0329	3.91941	3	three	f	arbitrary	2	wood	19	met	1
104	47.0329	3.91941	3	three	f	arbitrary	2	wood	20	woo	0
107	45.9671	3.83059	3	three	m	causal	1	wood	1	met	1
107	45.9671	3.83059	3	three	m	causal	1	wood	2	woo	1
107	45.9671	3.83059	3	three	m	causal	1	wood	3	woo	0
107	45.9671	3.83059	3	three	m	causal	1	wood	4	met	1
107	45.9671	3.83059	3	three	m	causal	1	wood	5	woo	1
107	45.9671	3.83059	3	three	m	causal	1	wood	6	woo	1
107	45.9671	3.83059	3	three	m	causal	1	wood	7	met	1
107	45.9671	3.83059	3	three	m	causal	1	wood	8	met	1
107	45.9671	3.83059	3	three	m	causal	1	wood	9	woo	0
107	45.9671	3.83059	3	three	m	causal	1	wood	10	met	0
107	45.9671	3.83059	3	three	m	causal	1	wood	11	woo	0
107	45.9671	3.83059	3	three	m	causal	1	wood	12	woo	1
107	45.9671	3.83059	3	three	m	causal	1	wood	13	met	0
107	45.9671	3.83059	3	three	m	causal	1	wood	14	met	1
107	45.9671	3.83059	3	three	m	causal	1	wood	15	woo	0
107	45.9671	3.83059	3	three	m	causal	1	wood	16	met	1
107	45.9671	3.83059	3	three	m	causal	1	wood	17	woo	0
107	45.9671	3.83059	3	three	m	causal	1	wood	18	met	1
107	45.9671	3.83059	3	three	m	causal	1	wood	19	woo	0
107	45.9671	3.83059	3	three	m	causal	1	wood	20	met	1
108	55.1316	4.5943	4	four	m	arbitrary	2	wood	1	met	0
108	55.1316	4.5943	4	four	m	arbitrary	2	wood	2	woo	0
108	55.1316	4.5943	4	four	m	arbitrary	2	wood	3	met	1
108	55.1316	4.5943	4	four	m	arbitrary	2	wood	4	met	0
108	55.1316	4.5943	4	four	m	arbitrary	2	wood	5	woo	1
108	55.1316	4.5943	4	four	m	arbitrary	2	wood	6	met	1
108	55.1316	4.5943	4	four	m	arbitrary	2	wood	7	woo	1
108	55.1316	4.5943	4	four	m	arbitrary	2	wood	8	met	1
108	55.1316	4.5943	4	four	m	arbitrary	2	wood	9	woo	0
108	55.1316	4.5943	4	four	m	arbitrary	2	wood	10	woo	0
108	55.1316	4.5943	4	four	m	arbitrary	2	wood	11	met	1
108	55.1316	4.5943	4	four	m	arbitrary	2	wood	12	woo	1
108	55.1316	4.5943	4	four	m	arbitrary	2	wood	13	woo	0
108	55.1316	4.5943	4	four	m	arbitrary	2	wood	14	met	1
108	55.1316	4.5943	4	four	m	arbitrary	2	wood	15	woo	1
108	55.1316	4.5943	4	four	m	arbitrary	2	wood	16	met	1
108	55.1316	4.5943	4	four	m	arbitrary	2	wood	17	met	0
108	55.1316	4.5943	4	four	m	arbitrary	2	wood	18	woo	1
108	55.1316	4.5943	4	four	m	arbitrary	2	wood	19	met	1
108	55.1316	4.5943	4	four	m	arbitrary	2	wood	20	woo	1
109	71.5592	5.96327	5	five	m	causal	1	wood	1	met	0
109	71.5592	5.96327	5	five	m	causal	1	wood	2	woo	0
109	71.5592	5.96327	5	five	m	causal	1	wood	3	met	1
109	71.5592	5.96327	5	five	m	causal	1	wood	4	woo	1
109	71.5592	5.96327	5	five	m	causal	1	wood	5	met	1
109	71.5592	5.96327	5	five	m	causal	1	wood	6	woo	1
109	71.5592	5.96327	5	five	m	causal	1	wood	7	met	1
109	71.5592	5.96327	5	five	m	causal	1	wood	8	woo	1
109	71.5592	5.96327	5	five	m	causal	1	wood	9	met	1
109	71.5592	5.96327	5	five	m	causal	1	wood	10	woo	1
109	71.5592	5.96327	5	five	m	causal	1	wood	11	met	1
109	71.5592	5.96327	5	five	m	causal	1	wood	12	woo	0
109	71.5592	5.96327	5	five	m	causal	1	wood	13	met	0
109	71.5592	5.96327	5	five	m	causal	1	wood	14	woo	0
109	71.5592	5.96327	5	five	m	causal	1	wood	15	met	0
109	71.5592	5.96327	5	five	m	causal	1	wood	16	woo	1
109	71.5592	5.96327	5	five	m	causal	1	wood	17	met	0
109	71.5592	5.96327	5	five	m	causal	1	wood	18	woo	1
109	71.5592	5.96327	5	five	m	causal	1	wood	19	met	1
109	71.5592	5.96327	5	five	m	causal	1	wood	20	woo	0
110	80.9671	6.74726	6	six	f	arbitrary	2	metal	1	woo	0
110	80.9671	6.74726	6	six	f	arbitrary	2	metal	2	met	1
110	80.9671	6.74726	6	six	f	arbitrary	2	metal	3	met	0
110	80.9671	6.74726	6	six	f	arbitrary	2	metal	4	woo	1
110	80.9671	6.74726	6	six	f	arbitrary	2	metal	5	met	1
110	80.9671	6.74726	6	six	f	arbitrary	2	metal	6	met	0
110	80.9671	6.74726	6	six	f	arbitrary	2	metal	7	woo	1
110	80.9671	6.74726	6	six	f	arbitrary	2	metal	8	woo	0
110	80.9671	6.74726	6	six	f	arbitrary	2	metal	9	met	0
110	80.9671	6.74726	6	six	f	arbitrary	2	metal	10	woo	1
110	80.9671	6.74726	6	six	f	arbitrary	2	metal	11	met	1
110	80.9671	6.74726	6	six	f	arbitrary	2	metal	12	met	1
110	80.9671	6.74726	6	six	f	arbitrary	2	metal	13	woo	1
110	80.9671	6.74726	6	six	f	arbitrary	2	metal	14	woo	1
110	80.9671	6.74726	6	six	f	arbitrary	2	metal	15	met	1
110	80.9671	6.74726	6	six	f	arbitrary	2	metal	16	woo	0
110	80.9671	6.74726	6	six	f	arbitrary	2	metal	17	met	0
110	80.9671	6.74726	6	six	f	arbitrary	2	metal	18	woo	1
110	80.9671	6.74726	6	six	f	arbitrary	2	metal	19	met	1
110	80.9671	6.74726	6	six	f	arbitrary	2	metal	20	woo	1
111	75.1645	6.26371	6	six	m	causal	1	metal	1	woo	0
111	75.1645	6.26371	6	six	m	causal	1	metal	2	met	0
111	75.1645	6.26371	6	six	m	causal	1	metal	3	woo	1
111	75.1645	6.26371	6	six	m	causal	1	metal	4	woo	0
111	75.1645	6.26371	6	six	m	causal	1	metal	5	met	1
111	75.1645	6.26371	6	six	m	causal	1	metal	6	woo	1
111	75.1645	6.26371	6	six	m	causal	1	metal	7	met	1
111	75.1645	6.26371	6	six	m	causal	1	metal	8	woo	1
111	75.1645	6.26371	6	six	m	causal	1	metal	9	met	1
111	75.1645	6.26371	6	six	m	causal	1	metal	10	met	1
111	75.1645	6.26371	6	six	m	causal	1	metal	11	woo	1
111	75.1645	6.26371	6	six	m	causal	1	metal	12	met	1
111	75.1645	6.26371	6	six	m	causal	1	metal	13	met	0
111	75.1645	6.26371	6	six	m	causal	1	metal	14	woo	1
111	75.1645	6.26371	6	six	m	causal	1	metal	15	met	1
111	75.1645	6.26371	6	six	m	causal	1	metal	16	woo	0
111	75.1645	6.26371	6	six	m	causal	1	metal	17	woo	0
111	75.1645	6.26371	6	six	m	causal	1	metal	18	met	1
111	75.1645	6.26371	6	six	m	causal	1	metal	19	woo	1
111	75.1645	6.26371	6	six	m	causal	1	metal	20	met	1
112	61.6382	5.13651	5	five	f	causal	1	metal	1	woo	1
112	61.6382	5.13651	5	five	f	causal	1	metal	2	met	1
112	61.6382	5.13651	5	five	f	causal	1	metal	3	woo	1
112	61.6382	5.13651	5	five	f	causal	1	metal	4	met	1
112	61.6382	5.13651	5	five	f	causal	1	metal	5	woo	1
112	61.6382	5.13651	5	five	f	causal	1	metal	6	met	1
112	61.6382	5.13651	5	five	f	causal	1	metal	7	met	1
112	61.6382	5.13651	5	five	f	causal	1	metal	8	woo	1
112	61.6382	5.13651	5	five	f	causal	1	metal	9	woo	1
112	61.6382	5.13651	5	five	f	causal	1	metal	10	met	1
112	61.6382	5.13651	5	five	f	causal	1	metal	11	woo	1
112	61.6382	5.13651	5	five	f	causal	1	metal	12	met	1
112	61.6382	5.13651	5	five	f	causal	1	metal	13	woo	1
112	61.6382	5.13651	5	five	f	causal	1	metal	14	met	1
112	61.6382	5.13651	5	five	f	causal	1	metal	15	met	1
112	61.6382	5.13651	5	five	f	causal	1	metal	16	woo	1
112	61.6382	5.13651	5	five	f	causal	1	metal	17	woo	0
112	61.6382	5.13651	5	five	f	causal	1	metal	18	met	1
112	61.6382	5.13651	5	five	f	causal	1	metal	19	woo	1
112	61.6382	5.13651	5	five	f	causal	1	metal	20	met	1
113	77.3421	6.44518	6	six	m	causal	1	metal	1	woo	0
113	77.3421	6.44518	6	six	m	causal	1	metal	2	met	0
113	77.3421	6.44518	6	six	m	causal	1	metal	3	met	0
113	77.3421	6.44518	6	six	m	causal	1	metal	4	woo	0
113	77.3421	6.44518	6	six	m	causal	1	metal	5	met	0
113	77.3421	6.44518	6	six	m	causal	1	metal	6	woo	0
113	77.3421	6.44518	6	six	m	causal	1	metal	7	met	0
113	77.3421	6.44518	6	six	m	causal	1	metal	8	woo	1
113	77.3421	6.44518	6	six	m	causal	1	metal	9	woo	1
113	77.3421	6.44518	6	six	m	causal	1	metal	10	met	1
113	77.3421	6.44518	6	six	m	causal	1	metal	11	met	1
113	77.3421	6.44518	6	six	m	causal	1	metal	12	woo	1
113	77.3421	6.44518	6	six	m	causal	1	metal	13	woo	1
113	77.3421	6.44518	6	six	m	causal	1	metal	14	met	1
113	77.3421	6.44518	6	six	m	causal	1	metal	15	met	1
113	77.3421	6.44518	6	six	m	causal	1	metal	16	woo	1
113	77.3421	6.44518	6	six	m	causal	1	metal	17	met	1
113	77.3421	6.44518	6	six	m	causal	1	metal	18	met	1
113	77.3421	6.44518	6	six	m	causal	1	metal	19	woo	1
113	77.3421	6.44518	6	six	m	causal	1	metal	20	woo	1
114	82.7697	6.89748	6	six	m	causal	1	metal	1	woo	0
114	82.7697	6.89748	6	six	m	causal	1	metal	2	met	1
114	82.7697	6.89748	6	six	m	causal	1	metal	3	met	1
114	82.7697	6.89748	6	six	m	causal	1	metal	4	woo	1
114	82.7697	6.89748	6	six	m	causal	1	metal	5	met	1
114	82.7697	6.89748	6	six	m	causal	1	metal	6	met	0
114	82.7697	6.89748	6	six	m	causal	1	metal	7	woo	0
114	82.7697	6.89748	6	six	m	causal	1	metal	8	woo	0
114	82.7697	6.89748	6	six	m	causal	1	metal	9	met	1
114	82.7697	6.89748	6	six	m	causal	1	metal	10	woo	1
114	82.7697	6.89748	6	six	m	causal	1	metal	11	met	1
114	82.7697	6.89748	6	six	m	causal	1	metal	12	met	1
114	82.7697	6.89748	6	six	m	causal	1	metal	13	woo	1
114	82.7697	6.89748	6	six	m	causal	1	metal	14	woo	0
114	82.7697	6.89748	6	six	m	causal	1	metal	15	met	1
114	82.7697	6.89748	6	six	m	causal	1	metal	16	woo	1
114	82.7697	6.89748	6	six	m	causal	1	metal	17	met	1
114	82.7697	6.89748	6	six	m	causal	1	metal	18	woo	1
114	82.7697	6.89748	6	six	m	causal	1	metal	19	met	1
114	82.7697	6.89748	6	six	m	causal	1	metal	20	woo	1
117	72.0658	6.00548	6	six	m	causal	1	metal	1	woo	0
117	72.0658	6.00548	6	six	m	causal	1	metal	2	met	0
117	72.0658	6.00548	6	six	m	causal	1	metal	3	met	0
117	72.0658	6.00548	6	six	m	causal	1	metal	4	woo	1
117	72.0658	6.00548	6	six	m	causal	1	metal	5	met	1
117	72.0658	6.00548	6	six	m	causal	1	metal	6	woo	0
117	72.0658	6.00548	6	six	m	causal	1	metal	7	met	1
117	72.0658	6.00548	6	six	m	causal	1	metal	8	woo	1
117	72.0658	6.00548	6	six	m	causal	1	metal	9	woo	0
117	72.0658	6.00548	6	six	m	causal	1	metal	10	met	1
117	72.0658	6.00548	6	six	m	causal	1	metal	11	met	0
117	72.0658	6.00548	6	six	m	causal	1	metal	12	woo	0
117	72.0658	6.00548	6	six	m	causal	1	metal	13	woo	0
117	72.0658	6.00548	6	six	m	causal	1	metal	14	met	0
117	72.0658	6.00548	6	six	m	causal	1	metal	15	met	1
117	72.0658	6.00548	6	six	m	causal	1	metal	16	woo	0
117	72.0658	6.00548	6	six	m	causal	1	metal	17	met	0
117	72.0658	6.00548	6	six	m	causal	1	metal	18	met	1
117	72.0658	6.00548	6	six	m	causal	1	metal	19	woo	1
117	72.0658	6.00548	6	six	m	causal	1	metal	20	woo	1
118	72.2632	6.02193	6	six	f	causal	1	metal	1	woo	1
118	72.2632	6.02193	6	six	f	causal	1	metal	2	met	0
118	72.2632	6.02193	6	six	f	causal	1	metal	3	met	1
118	72.2632	6.02193	6	six	f	causal	1	metal	4	woo	1
118	72.2632	6.02193	6	six	f	causal	1	metal	5	met	1
118	72.2632	6.02193	6	six	f	causal	1	metal	6	met	0
118	72.2632	6.02193	6	six	f	causal	1	metal	7	woo	1
118	72.2632	6.02193	6	six	f	causal	1	metal	8	woo	0
118	72.2632	6.02193	6	six	f	causal	1	metal	9	met	1
118	72.2632	6.02193	6	six	f	causal	1	metal	10	woo	1
118	72.2632	6.02193	6	six	f	causal	1	metal	11	met	0
118	72.2632	6.02193	6	six	f	causal	1	metal	12	met	0
118	72.2632	6.02193	6	six	f	causal	1	metal	13	woo	0
118	72.2632	6.02193	6	six	f	causal	1	metal	14	woo	0
118	72.2632	6.02193	6	six	f	causal	1	metal	15	met	0
118	72.2632	6.02193	6	six	f	causal	1	metal	16	woo	0
118	72.2632	6.02193	6	six	f	causal	1	metal	17	met	1
118	72.2632	6.02193	6	six	f	causal	1	metal	18	woo	0
118	72.2632	6.02193	6	six	f	causal	1	metal	19	met	0
118	72.2632	6.02193	6	six	f	causal	1	metal	20	woo	1
120	42.1316	3.51096	3	three	f	arbitrary	2	metal	1	woo	0
120	42.1316	3.51096	3	three	f	arbitrary	2	metal	2	met	1
120	42.1316	3.51096	3	three	f	arbitrary	2	metal	3	woo	0
120	42.1316	3.51096	3	three	f	arbitrary	2	metal	4	met	1
120	42.1316	3.51096	3	three	f	arbitrary	2	metal	5	woo	0
120	42.1316	3.51096	3	three	f	arbitrary	2	metal	6	met	1
120	42.1316	3.51096	3	three	f	arbitrary	2	metal	7	met	1
120	42.1316	3.51096	3	three	f	arbitrary	2	metal	8	woo	0
120	42.1316	3.51096	3	three	f	arbitrary	2	metal	9	woo	0
120	42.1316	3.51096	3	three	f	arbitrary	2	metal	10	met	1
120	42.1316	3.51096	3	three	f	arbitrary	2	metal	11	woo	0
120	42.1316	3.51096	3	three	f	arbitrary	2	metal	12	met	1
120	42.1316	3.51096	3	three	f	arbitrary	2	metal	13	woo	0
120	42.1316	3.51096	3	three	f	arbitrary	2	metal	14	met	0
120	42.1316	3.51096	3	three	f	arbitrary	2	metal	15	met	1
120	42.1316	3.51096	3	three	f	arbitrary	2	metal	16	woo	0
120	42.1316	3.51096	3	three	f	arbitrary	2	metal	17	woo	0
120	42.1316	3.51096	3	three	f	arbitrary	2	metal	18	met	1
120	42.1316	3.51096	3	three	f	arbitrary	2	metal	19	woo	0
120	42.1316	3.51096	3	three	f	arbitrary	2	metal	20	met	1
121	61.1316	5.0943	5	five	m	arbitrary	2	metal	1	woo	0
121	61.1316	5.0943	5	five	m	arbitrary	2	metal	2	met	0
121	61.1316	5.0943	5	five	m	arbitrary	2	metal	3	met	1
121	61.1316	5.0943	5	five	m	arbitrary	2	metal	4	woo	1
121	61.1316	5.0943	5	five	m	arbitrary	2	metal	5	met	1
121	61.1316	5.0943	5	five	m	arbitrary	2	metal	6	woo	1
121	61.1316	5.0943	5	five	m	arbitrary	2	metal	7	met	0
121	61.1316	5.0943	5	five	m	arbitrary	2	metal	8	woo	0
121	61.1316	5.0943	5	five	m	arbitrary	2	metal	9	woo	1
121	61.1316	5.0943	5	five	m	arbitrary	2	metal	10	met	1
121	61.1316	5.0943	5	five	m	arbitrary	2	metal	11	met	1
121	61.1316	5.0943	5	five	m	arbitrary	2	metal	12	woo	1
121	61.1316	5.0943	5	five	m	arbitrary	2	metal	13	woo	1
121	61.1316	5.0943	5	five	m	arbitrary	2	metal	14	met	1
121	61.1316	5.0943	5	five	m	arbitrary	2	metal	15	met	1
121	61.1316	5.0943	5	five	m	arbitrary	2	metal	16	woo	0
121	61.1316	5.0943	5	five	m	arbitrary	2	metal	17	met	0
121	61.1316	5.0943	5	five	m	arbitrary	2	metal	18	met	1
121	61.1316	5.0943	5	five	m	arbitrary	2	metal	19	woo	0
121	61.1316	5.0943	5	five	m	arbitrary	2	metal	20	woo	1
122	48.7697	4.06414	4	four	m	arbitrary	2	wood	1	met	0
122	48.7697	4.06414	4	four	m	arbitrary	2	wood	2	woo	0
122	48.7697	4.06414	4	four	m	arbitrary	2	wood	3	woo	0
122	48.7697	4.06414	4	four	m	arbitrary	2	wood	4	met	0
122	48.7697	4.06414	4	four	m	arbitrary	2	wood	5	woo	1
122	48.7697	4.06414	4	four	m	arbitrary	2	wood	6	met	0
122	48.7697	4.06414	4	four	m	arbitrary	2	wood	7	woo	0
122	48.7697	4.06414	4	four	m	arbitrary	2	wood	8	met	0
122	48.7697	4.06414	4	four	m	arbitrary	2	wood	9	met	1
122	48.7697	4.06414	4	four	m	arbitrary	2	wood	10	woo	1
122	48.7697	4.06414	4	four	m	arbitrary	2	wood	11	woo	0
122	48.7697	4.06414	4	four	m	arbitrary	2	wood	12	met	0
122	48.7697	4.06414	4	four	m	arbitrary	2	wood	13	met	0
122	48.7697	4.06414	4	four	m	arbitrary	2	wood	14	woo	0
122	48.7697	4.06414	4	four	m	arbitrary	2	wood	15	woo	0
122	48.7697	4.06414	4	four	m	arbitrary	2	wood	16	met	0
122	48.7697	4.06414	4	four	m	arbitrary	2	wood	17	woo	1
122	48.7697	4.06414	4	four	m	arbitrary	2	wood	18	woo	0
122	48.7697	4.06414	4	four	m	arbitrary	2	wood	19	met	0
122	48.7697	4.06414	4	four	m	arbitrary	2	wood	20	met	0
123	62.6053	5.21711	5	five	f	arbitrary	2	wood	1	met	0
123	62.6053	5.21711	5	five	f	arbitrary	2	wood	2	woo	0
123	62.6053	5.21711	5	five	f	arbitrary	2	wood	3	met	1
123	62.6053	5.21711	5	five	f	arbitrary	2	wood	4	woo	0
123	62.6053	5.21711	5	five	f	arbitrary	2	wood	5	met	1
123	62.6053	5.21711	5	five	f	arbitrary	2	wood	6	woo	1
123	62.6053	5.21711	5	five	f	arbitrary	2	wood	7	woo	0
123	62.6053	5.21711	5	five	f	arbitrary	2	wood	8	met	1
123	62.6053	5.21711	5	five	f	arbitrary	2	wood	9	met	1
123	62.6053	5.21711	5	five	f	arbitrary	2	wood	10	woo	0
123	62.6053	5.21711	5	five	f	arbitrary	2	wood	11	met	1
123	62.6053	5.21711	5	five	f	arbitrary	2	wood	12	woo	0
123	62.6053	5.21711	5	five	f	arbitrary	2	wood	13	met	1
123	62.6053	5.21711	5	five	f	arbitrary	2	wood	14	woo	0
123	62.6053	5.21711	5	five	f	arbitrary	2	wood	15	woo	0
123	62.6053	5.21711	5	five	f	arbitrary	2	wood	16	met	0
123	62.6053	5.21711	5	five	f	arbitrary	2	wood	17	met	1
123	62.6053	5.21711	5	five	f	arbitrary	2	wood	18	woo	0
123	62.6053	5.21711	5	five	f	arbitrary	2	wood	19	met	1
123	62.6053	5.21711	5	five	f	arbitrary	2	wood	20	woo	0
124	42.9671	3.58059	3	three	f	arbitrary	2	wood	1	met	1
124	42.9671	3.58059	3	three	f	arbitrary	2	wood	2	woo	0
124	42.9671	3.58059	3	three	f	arbitrary	2	wood	3	met	0
124	42.9671	3.58059	3	three	f	arbitrary	2	wood	4	met	1
124	42.9671	3.58059	3	three	f	arbitrary	2	wood	5	woo	1
124	42.9671	3.58059	3	three	f	arbitrary	2	wood	6	met	0
124	42.9671	3.58059	3	three	f	arbitrary	2	wood	7	woo	0
124	42.9671	3.58059	3	three	f	arbitrary	2	wood	8	met	1
124	42.9671	3.58059	3	three	f	arbitrary	2	wood	9	woo	0
124	42.9671	3.58059	3	three	f	arbitrary	2	wood	10	woo	1
124	42.9671	3.58059	3	three	f	arbitrary	2	wood	11	met	1
124	42.9671	3.58059	3	three	f	arbitrary	2	wood	12	woo	0
124	42.9671	3.58059	3	three	f	arbitrary	2	wood	13	woo	0
124	42.9671	3.58059	3	three	f	arbitrary	2	wood	14	met	1
124	42.9671	3.58059	3	three	f	arbitrary	2	wood	15	woo	0
124	42.9671	3.58059	3	three	f	arbitrary	2	wood	16	met	1
124	42.9671	3.58059	3	three	f	arbitrary	2	wood	17	met	0
124	42.9671	3.58059	3	three	f	arbitrary	2	wood	18	woo	1
124	42.9671	3.58059	3	three	f	arbitrary	2	wood	19	met	1
124	42.9671	3.58059	3	three	f	arbitrary	2	wood	20	woo	1
127	66.9342	5.57785	5	five	f	causal	1	wood	1	met	0
127	66.9342	5.57785	5	five	f	causal	1	wood	2	woo	1
127	66.9342	5.57785	5	five	f	causal	1	wood	3	woo	1
127	66.9342	5.57785	5	five	f	causal	1	wood	4	met	1
127	66.9342	5.57785	5	five	f	causal	1	wood	5	woo	1
127	66.9342	5.57785	5	five	f	causal	1	wood	6	woo	1
127	66.9342	5.57785	5	five	f	causal	1	wood	7	met	1
127	66.9342	5.57785	5	five	f	causal	1	wood	8	met	1
127	66.9342	5.57785	5	five	f	causal	1	wood	9	woo	1
127	66.9342	5.57785	5	five	f	causal	1	wood	10	met	1
127	66.9342	5.57785	5	five	f	causal	1	wood	11	woo	1
127	66.9342	5.57785	5	five	f	causal	1	wood	12	woo	1
127	66.9342	5.57785	5	five	f	causal	1	wood	13	met	1
127	66.9342	5.57785	5	five	f	causal	1	wood	14	met	1
127	66.9342	5.57785	5	five	f	causal	1	wood	15	woo	1
127	66.9342	5.57785	5	five	f	causal	1	wood	16	met	1
127	66.9342	5.57785	5	five	f	causal	1	wood	17	woo	1
127	66.9342	5.57785	5	five	f	causal	1	wood	18	met	1
127	66.9342	5.57785	5	five	f	causal	1	wood	19	woo	1
127	66.9342	5.57785	5	five	f	causal	1	wood	20	met	1
128	68.3618	5.69682	5	five	f	causal	1	wood	1	met	0
128	68.3618	5.69682	5	five	f	causal	1	wood	2	woo	0
128	68.3618	5.69682	5	five	f	causal	1	wood	3	met	1
128	68.3618	5.69682	5	five	f	causal	1	wood	4	met	0
128	68.3618	5.69682	5	five	f	causal	1	wood	5	woo	1
128	68.3618	5.69682	5	five	f	causal	1	wood	6	met	1
128	68.3618	5.69682	5	five	f	causal	1	wood	7	woo	0
128	68.3618	5.69682	5	five	f	causal	1	wood	8	met	0
128	68.3618	5.69682	5	five	f	causal	1	wood	9	woo	1
128	68.3618	5.69682	5	five	f	causal	1	wood	10	woo	0
128	68.3618	5.69682	5	five	f	causal	1	wood	11	met	0
128	68.3618	5.69682	5	five	f	causal	1	wood	12	woo	1
128	68.3618	5.69682	5	five	f	causal	1	wood	13	woo	0
128	68.3618	5.69682	5	five	f	causal	1	wood	14	met	1
128	68.3618	5.69682	5	five	f	causal	1	wood	15	woo	1
128	68.3618	5.69682	5	five	f	causal	1	wood	16	met	0
128	68.3618	5.69682	5	five	f	causal	1	wood	17	met	1
128	68.3618	5.69682	5	five	f	causal	1	wood	18	woo	1
128	68.3618	5.69682	5	five	f	causal	1	wood	19	met	0
128	68.3618	5.69682	5	five	f	causal	1	wood	20	woo	0
129	67.4605	5.62171	5	five	m	causal	1	wood	1	met	0
129	67.4605	5.62171	5	five	m	causal	1	wood	2	woo	0
129	67.4605	5.62171	5	five	m	causal	1	wood	3	met	0
129	67.4605	5.62171	5	five	m	causal	1	wood	4	woo	1
129	67.4605	5.62171	5	five	m	causal	1	wood	5	met	1
129	67.4605	5.62171	5	five	m	causal	1	wood	6	woo	1
129	67.4605	5.62171	5	five	m	causal	1	wood	7	woo	0
129	67.4605	5.62171	5	five	m	causal	1	wood	8	met	1
129	67.4605	5.62171	5	five	m	causal	1	wood	9	met	0
129	67.4605	5.62171	5	five	m	causal	1	wood	10	woo	1
129	67.4605	5.62171	5	five	m	causal	1	wood	11	met	1
129	67.4605	5.62171	5	five	m	causal	1	wood	12	woo	1
129	67.4605	5.62171	5	five	m	causal	1	wood	13	met	1
129	67.4605	5.62171	5	five	m	causal	1	wood	14	woo	1
129	67.4605	5.62171	5	five	m	causal	1	wood	15	woo	0
129	67.4605	5.62171	5	five	m	causal	1	wood	16	met	1
129	67.4605	5.62171	5	five	m	causal	1	wood	17	met	0
129	67.4605	5.62171	5	five	m	causal	1	wood	18	woo	0
129	67.4605	5.62171	5	five	m	causal	1	wood	19	met	1
129	67.4605	5.62171	5	five	m	causal	1	wood	20	woo	1
130	62.0658	5.17215	5	five	f	causal	1	wood	1	met	1
130	62.0658	5.17215	5	five	f	causal	1	wood	2	woo	1
130	62.0658	5.17215	5	five	f	causal	1	wood	3	woo	0
130	62.0658	5.17215	5	five	f	causal	1	wood	4	met	1
130	62.0658	5.17215	5	five	f	causal	1	wood	5	woo	1
130	62.0658	5.17215	5	five	f	causal	1	wood	6	met	0
130	62.0658	5.17215	5	five	f	causal	1	wood	7	woo	1
130	62.0658	5.17215	5	five	f	causal	1	wood	8	met	1
130	62.0658	5.17215	5	five	f	causal	1	wood	9	met	0
130	62.0658	5.17215	5	five	f	causal	1	wood	10	woo	0
130	62.0658	5.17215	5	five	f	causal	1	wood	11	woo	0
130	62.0658	5.17215	5	five	f	causal	1	wood	12	met	1
130	62.0658	5.17215	5	five	f	causal	1	wood	13	met	0
130	62.0658	5.17215	5	five	f	causal	1	wood	14	woo	1
130	62.0658	5.17215	5	five	f	causal	1	wood	15	woo	0
130	62.0658	5.17215	5	five	f	causal	1	wood	16	met	1
130	62.0658	5.17215	5	five	f	causal	1	wood	17	woo	0
130	62.0658	5.17215	5	five	f	causal	1	wood	18	woo	1
130	62.0658	5.17215	5	five	f	causal	1	wood	19	met	1
130	62.0658	5.17215	5	five	f	causal	1	wood	20	met	0
131	78.8355	6.56963	6	six	m	causal	1	wood	1	met	0
131	78.8355	6.56963	6	six	m	causal	1	wood	2	woo	1
131	78.8355	6.56963	6	six	m	causal	1	wood	3	woo	0
131	78.8355	6.56963	6	six	m	causal	1	wood	4	met	0
131	78.8355	6.56963	6	six	m	causal	1	wood	5	woo	0
131	78.8355	6.56963	6	six	m	causal	1	wood	6	woo	1
131	78.8355	6.56963	6	six	m	causal	1	wood	7	met	1
131	78.8355	6.56963	6	six	m	causal	1	wood	8	met	0
131	78.8355	6.56963	6	six	m	causal	1	wood	9	woo	0
131	78.8355	6.56963	6	six	m	causal	1	wood	10	met	1
131	78.8355	6.56963	6	six	m	causal	1	wood	11	woo	1
131	78.8355	6.56963	6	six	m	causal	1	wood	12	woo	0
131	78.8355	6.56963	6	six	m	causal	1	wood	13	met	0
131	78.8355	6.56963	6	six	m	causal	1	wood	14	met	1
131	78.8355	6.56963	6	six	m	causal	1	wood	15	woo	1
131	78.8355	6.56963	6	six	m	causal	1	wood	16	met	1
131	78.8355	6.56963	6	six	m	causal	1	wood	17	woo	1
131	78.8355	6.56963	6	six	m	causal	1	wood	18	met	1
131	78.8355	6.56963	6	six	m	causal	1	wood	19	met	1
131	78.8355	6.56963	6	six	m	causal	1	wood	20	woo	0
132	56.9342	4.74452	4	four	m	arbitrary	2	wood	1	met	1
132	56.9342	4.74452	4	four	m	arbitrary	2	wood	2	woo	1
132	56.9342	4.74452	4	four	m	arbitrary	2	wood	3	met	0
132	56.9342	4.74452	4	four	m	arbitrary	2	wood	4	met	0
132	56.9342	4.74452	4	four	m	arbitrary	2	wood	5	woo	1
132	56.9342	4.74452	4	four	m	arbitrary	2	wood	6	met	1
132	56.9342	4.74452	4	four	m	arbitrary	2	wood	7	woo	1
132	56.9342	4.74452	4	four	m	arbitrary	2	wood	8	met	1
132	56.9342	4.74452	4	four	m	arbitrary	2	wood	9	woo	1
132	56.9342	4.74452	4	four	m	arbitrary	2	wood	10	woo	0
132	56.9342	4.74452	4	four	m	arbitrary	2	wood	11	met	1
132	56.9342	4.74452	4	four	m	arbitrary	2	wood	12	woo	1
132	56.9342	4.74452	4	four	m	arbitrary	2	wood	13	woo	0
132	56.9342	4.74452	4	four	m	arbitrary	2	wood	14	met	1
132	56.9342	4.74452	4	four	m	arbitrary	2	wood	15	woo	1
132	56.9342	4.74452	4	four	m	arbitrary	2	wood	16	met	1
132	56.9342	4.74452	4	four	m	arbitrary	2	wood	17	met	0
132	56.9342	4.74452	4	four	m	arbitrary	2	wood	18	woo	1
132	56.9342	4.74452	4	four	m	arbitrary	2	wood	19	met	1
132	56.9342	4.74452	4	four	m	arbitrary	2	wood	20	woo	0
133	49.8026	4.15022	4	four	f	arbitrary	2	wood	1	met	0
133	49.8026	4.15022	4	four	f	arbitrary	2	wood	2	woo	1
133	49.8026	4.15022	4	four	f	arbitrary	2	wood	3	met	1
133	49.8026	4.15022	4	four	f	arbitrary	2	wood	4	woo	0
133	49.8026	4.15022	4	four	f	arbitrary	2	wood	5	met	1
133	49.8026	4.15022	4	four	f	arbitrary	2	wood	6	woo	1
133	49.8026	4.15022	4	four	f	arbitrary	2	wood	7	woo	1
133	49.8026	4.15022	4	four	f	arbitrary	2	wood	8	met	1
133	49.8026	4.15022	4	four	f	arbitrary	2	wood	9	met	0
133	49.8026	4.15022	4	four	f	arbitrary	2	wood	10	woo	1
133	49.8026	4.15022	4	four	f	arbitrary	2	wood	11	met	1
133	49.8026	4.15022	4	four	f	arbitrary	2	wood	12	woo	0
133	49.8026	4.15022	4	four	f	arbitrary	2	wood	13	met	1
133	49.8026	4.15022	4	four	f	arbitrary	2	wood	14	woo	1
133	49.8026	4.15022	4	four	f	arbitrary	2	wood	15	woo	0
133	49.8026	4.15022	4	four	f	arbitrary	2	wood	16	met	0
133	49.8026	4.15022	4	four	f	arbitrary	2	wood	17	met	1
133	49.8026	4.15022	4	four	f	arbitrary	2	wood	18	woo	1
133	49.8026	4.15022	4	four	f	arbitrary	2	wood	19	met	0
133	49.8026	4.15022	4	four	f	arbitrary	2	wood	20	woo	0
134	83.3947	6.94956	6	six	m	causal	1	wood	1	met	0
134	83.3947	6.94956	6	six	m	causal	1	wood	2	woo	1
134	83.3947	6.94956	6	six	m	causal	1	wood	3	woo	1
134	83.3947	6.94956	6	six	m	causal	1	wood	4	met	1
134	83.3947	6.94956	6	six	m	causal	1	wood	5	woo	1
134	83.3947	6.94956	6	six	m	causal	1	wood	6	met	1
134	83.3947	6.94956	6	six	m	causal	1	wood	7	woo	1
134	83.3947	6.94956	6	six	m	causal	1	wood	8	met	1
134	83.3947	6.94956	6	six	m	causal	1	wood	9	met	1
134	83.3947	6.94956	6	six	m	causal	1	wood	10	woo	1
134	83.3947	6.94956	6	six	m	causal	1	wood	11	woo	1
134	83.3947	6.94956	6	six	m	causal	1	wood	12	met	1
134	83.3947	6.94956	6	six	m	causal	1	wood	13	met	1
134	83.3947	6.94956	6	six	m	causal	1	wood	14	woo	1
134	83.3947	6.94956	6	six	m	causal	1	wood	15	woo	1
134	83.3947	6.94956	6	six	m	causal	1	wood	16	met	1
134	83.3947	6.94956	6	six	m	causal	1	wood	17	woo	1
134	83.3947	6.94956	6	six	m	causal	1	wood	18	woo	1
134	83.3947	6.94956	6	six	m	causal	1	wood	19	met	1
134	83.3947	6.94956	6	six	m	causal	1	wood	20	met	1
136	83.8355	6.98629	6	six	f	causal	1	wood	1	met	0
136	83.8355	6.98629	6	six	f	causal	1	wood	2	woo	0
136	83.8355	6.98629	6	six	f	causal	1	wood	3	met	1
136	83.8355	6.98629	6	six	f	causal	1	wood	4	met	0
136	83.8355	6.98629	6	six	f	causal	1	wood	5	woo	1
136	83.8355	6.98629	6	six	f	causal	1	wood	6	met	1
136	83.8355	6.98629	6	six	f	causal	1	wood	7	met	0
136	83.8355	6.98629	6	six	f	causal	1	wood	8	woo	1
136	83.8355	6.98629	6	six	f	causal	1	wood	9	woo	0
136	83.8355	6.98629	6	six	f	causal	1	wood	10	met	1
136	83.8355	6.98629	6	six	f	causal	1	wood	11	woo	1
136	83.8355	6.98629	6	six	f	causal	1	wood	12	met	1
136	83.8355	6.98629	6	six	f	causal	1	wood	13	met	1
136	83.8355	6.98629	6	six	f	causal	1	wood	14	woo	1
136	83.8355	6.98629	6	six	f	causal	1	wood	15	woo	0
136	83.8355	6.98629	6	six	f	causal	1	wood	16	met	0
136	83.8355	6.98629	6	six	f	causal	1	wood	17	met	0
136	83.8355	6.98629	6	six	f	causal	1	wood	18	woo	1
136	83.8355	6.98629	6	six	f	causal	1	wood	19	woo	0
136	83.8355	6.98629	6	six	f	causal	1	wood	20	met	1
137	56.2303	4.68586	4	four	f	causal	1	metal	1	woo	1
137	56.2303	4.68586	4	four	f	causal	1	metal	2	met	1
137	56.2303	4.68586	4	four	f	causal	1	metal	3	met	0
137	56.2303	4.68586	4	four	f	causal	1	metal	4	woo	1
137	56.2303	4.68586	4	four	f	causal	1	metal	5	met	1
137	56.2303	4.68586	4	four	f	causal	1	metal	6	met	0
137	56.2303	4.68586	4	four	f	causal	1	metal	7	woo	0
137	56.2303	4.68586	4	four	f	causal	1	metal	8	woo	1
137	56.2303	4.68586	4	four	f	causal	1	metal	9	met	1
137	56.2303	4.68586	4	four	f	causal	1	metal	10	woo	1
137	56.2303	4.68586	4	four	f	causal	1	metal	11	met	1
137	56.2303	4.68586	4	four	f	causal	1	metal	12	met	1
137	56.2303	4.68586	4	four	f	causal	1	metal	13	woo	1
137	56.2303	4.68586	4	four	f	causal	1	metal	14	woo	0
137	56.2303	4.68586	4	four	f	causal	1	metal	15	met	1
137	56.2303	4.68586	4	four	f	causal	1	metal	16	woo	1
137	56.2303	4.68586	4	four	f	causal	1	metal	17	met	1
137	56.2303	4.68586	4	four	f	causal	1	metal	18	woo	1
137	56.2303	4.68586	4	four	f	causal	1	metal	19	met	0
137	56.2303	4.68586	4	four	f	causal	1	metal	20	woo	0
139	76.5263	6.37719	6	six	f	causal	1	wood	1	met	1
139	76.5263	6.37719	6	six	f	causal	1	wood	2	woo	1
139	76.5263	6.37719	6	six	f	causal	1	wood	3	woo	0
139	76.5263	6.37719	6	six	f	causal	1	wood	4	met	1
139	76.5263	6.37719	6	six	f	causal	1	wood	5	woo	0
139	76.5263	6.37719	6	six	f	causal	1	wood	6	met	1
139	76.5263	6.37719	6	six	f	causal	1	wood	7	woo	0
139	76.5263	6.37719	6	six	f	causal	1	wood	8	met	0
139	76.5263	6.37719	6	six	f	causal	1	wood	9	met	1
139	76.5263	6.37719	6	six	f	causal	1	wood	10	woo	0
139	76.5263	6.37719	6	six	f	causal	1	wood	11	woo	1
139	76.5263	6.37719	6	six	f	causal	1	wood	12	met	0
139	76.5263	6.37719	6	six	f	causal	1	wood	13	met	1
139	76.5263	6.37719	6	six	f	causal	1	wood	14	woo	1
139	76.5263	6.37719	6	six	f	causal	1	wood	15	woo	1
139	76.5263	6.37719	6	six	f	causal	1	wood	16	met	1
139	76.5263	6.37719	6	six	f	causal	1	wood	17	woo	1
139	76.5263	6.37719	6	six	f	causal	1	wood	18	woo	1
139	76.5263	6.37719	6	six	f	causal	1	wood	19	met	1
139	76.5263	6.37719	6	six	f	causal	1	wood	20	met	1
141	48.5263	4.04386	4	four	m	arbitrary	2	metal	1	woo	0
141	48.5263	4.04386	4	four	m	arbitrary	2	metal	2	met	1
141	48.5263	4.04386	4	four	m	arbitrary	2	metal	3	woo	1
141	48.5263	4.04386	4	four	m	arbitrary	2	metal	4	woo	0
141	48.5263	4.04386	4	four	m	arbitrary	2	metal	5	met	1
141	48.5263	4.04386	4	four	m	arbitrary	2	metal	6	woo	1
141	48.5263	4.04386	4	four	m	arbitrary	2	metal	7	met	1
141	48.5263	4.04386	4	four	m	arbitrary	2	metal	8	woo	0
141	48.5263	4.04386	4	four	m	arbitrary	2	metal	9	met	0
141	48.5263	4.04386	4	four	m	arbitrary	2	metal	10	met	0
141	48.5263	4.04386	4	four	m	arbitrary	2	metal	11	woo	1
141	48.5263	4.04386	4	four	m	arbitrary	2	metal	12	met	1
141	48.5263	4.04386	4	four	m	arbitrary	2	metal	13	met	0
141	48.5263	4.04386	4	four	m	arbitrary	2	metal	14	woo	1
141	48.5263	4.04386	4	four	m	arbitrary	2	metal	15	met	1
141	48.5263	4.04386	4	four	m	arbitrary	2	metal	16	woo	1
141	48.5263	4.04386	4	four	m	arbitrary	2	metal	17	woo	0
141	48.5263	4.04386	4	four	m	arbitrary	2	metal	18	met	0
141	48.5263	4.04386	4	four	m	arbitrary	2	metal	19	woo	0
141	48.5263	4.04386	4	four	m	arbitrary	2	metal	20	met	0
143	39.4934	3.29112	3	three	m	arbitrary	2	metal	1	woo	0
143	39.4934	3.29112	3	three	m	arbitrary	2	metal	2	met	1
143	39.4934	3.29112	3	three	m	arbitrary	2	metal	3	met	0
143	39.4934	3.29112	3	three	m	arbitrary	2	metal	4	woo	0
143	39.4934	3.29112	3	three	m	arbitrary	2	metal	5	met	0
143	39.4934	3.29112	3	three	m	arbitrary	2	metal	6	woo	0
143	39.4934	3.29112	3	three	m	arbitrary	2	metal	7	met	0
143	39.4934	3.29112	3	three	m	arbitrary	2	metal	8	woo	0
143	39.4934	3.29112	3	three	m	arbitrary	2	metal	9	woo	1
143	39.4934	3.29112	3	three	m	arbitrary	2	metal	10	met	1
143	39.4934	3.29112	3	three	m	arbitrary	2	metal	11	met	1
143	39.4934	3.29112	3	three	m	arbitrary	2	metal	12	woo	0
143	39.4934	3.29112	3	three	m	arbitrary	2	metal	13	woo	0
143	39.4934	3.29112	3	three	m	arbitrary	2	metal	14	met	0
143	39.4934	3.29112	3	three	m	arbitrary	2	metal	15	met	1
143	39.4934	3.29112	3	three	m	arbitrary	2	metal	16	woo	1
143	39.4934	3.29112	3	three	m	arbitrary	2	metal	17	met	0
143	39.4934	3.29112	3	three	m	arbitrary	2	metal	18	met	1
143	39.4934	3.29112	3	three	m	arbitrary	2	metal	19	woo	0
143	39.4934	3.29112	3	three	m	arbitrary	2	metal	20	woo	1
144	50.5592	4.21327	4	four	m	arbitrary	2	metal	1	woo	0
144	50.5592	4.21327	4	four	m	arbitrary	2	metal	2	met	0
144	50.5592	4.21327	4	four	m	arbitrary	2	metal	3	woo	1
144	50.5592	4.21327	4	four	m	arbitrary	2	metal	4	met	1
144	50.5592	4.21327	4	four	m	arbitrary	2	metal	5	woo	1
144	50.5592	4.21327	4	four	m	arbitrary	2	metal	6	met	0
144	50.5592	4.21327	4	four	m	arbitrary	2	metal	7	met	0
144	50.5592	4.21327	4	four	m	arbitrary	2	metal	8	woo	1
144	50.5592	4.21327	4	four	m	arbitrary	2	metal	9	woo	0
144	50.5592	4.21327	4	four	m	arbitrary	2	metal	10	met	1
144	50.5592	4.21327	4	four	m	arbitrary	2	metal	11	woo	1
144	50.5592	4.21327	4	four	m	arbitrary	2	metal	12	met	1
144	50.5592	4.21327	4	four	m	arbitrary	2	metal	13	woo	0
144	50.5592	4.21327	4	four	m	arbitrary	2	metal	14	met	0
144	50.5592	4.21327	4	four	m	arbitrary	2	metal	15	met	1
144	50.5592	4.21327	4	four	m	arbitrary	2	metal	16	woo	0
144	50.5592	4.21327	4	four	m	arbitrary	2	metal	17	woo	0
144	50.5592	4.21327	4	four	m	arbitrary	2	metal	18	met	0
144	50.5592	4.21327	4	four	m	arbitrary	2	metal	19	woo	0
144	50.5592	4.21327	4	four	m	arbitrary	2	metal	20	met	1
145	57.6908	4.80757	4	four	f	causal	1	metal	1	woo	1
145	57.6908	4.80757	4	four	f	causal	1	metal	2	met	1
145	57.6908	4.80757	4	four	f	causal	1	metal	3	met	0
145	57.6908	4.80757	4	four	f	causal	1	metal	4	woo	0
145	57.6908	4.80757	4	four	f	causal	1	metal	5	met	0
145	57.6908	4.80757	4	four	f	causal	1	metal	6	woo	0
145	57.6908	4.80757	4	four	f	causal	1	metal	7	met	1
145	57.6908	4.80757	4	four	f	causal	1	metal	8	woo	1
145	57.6908	4.80757	4	four	f	causal	1	metal	9	woo	1
145	57.6908	4.80757	4	four	f	causal	1	metal	10	met	1
145	57.6908	4.80757	4	four	f	causal	1	metal	11	met	0
145	57.6908	4.80757	4	four	f	causal	1	metal	12	woo	1
145	57.6908	4.80757	4	four	f	causal	1	metal	13	woo	1
145	57.6908	4.80757	4	four	f	causal	1	metal	14	met	0
145	57.6908	4.80757	4	four	f	causal	1	metal	15	met	0
145	57.6908	4.80757	4	four	f	causal	1	metal	16	woo	1
145	57.6908	4.80757	4	four	f	causal	1	metal	17	met	1
145	57.6908	4.80757	4	four	f	causal	1	metal	18	met	0
145	57.6908	4.80757	4	four	f	causal	1	metal	19	woo	0
145	57.6908	4.80757	4	four	f	causal	1	metal	20	woo	1
146	77.2961	6.44134	6	six	f	arbitrary	2	metal	1	woo	0
146	77.2961	6.44134	6	six	f	arbitrary	2	metal	2	met	1
146	77.2961	6.44134	6	six	f	arbitrary	2	metal	3	met	1
146	77.2961	6.44134	6	six	f	arbitrary	2	metal	4	woo	0
146	77.2961	6.44134	6	six	f	arbitrary	2	metal	5	met	0
146	77.2961	6.44134	6	six	f	arbitrary	2	metal	6	met	1
146	77.2961	6.44134	6	six	f	arbitrary	2	metal	7	woo	0
146	77.2961	6.44134	6	six	f	arbitrary	2	metal	8	woo	0
146	77.2961	6.44134	6	six	f	arbitrary	2	metal	9	met	1
146	77.2961	6.44134	6	six	f	arbitrary	2	metal	10	woo	0
146	77.2961	6.44134	6	six	f	arbitrary	2	metal	11	met	0
146	77.2961	6.44134	6	six	f	arbitrary	2	metal	12	met	1
146	77.2961	6.44134	6	six	f	arbitrary	2	metal	13	woo	0
146	77.2961	6.44134	6	six	f	arbitrary	2	metal	14	woo	0
146	77.2961	6.44134	6	six	f	arbitrary	2	metal	15	met	1
146	77.2961	6.44134	6	six	f	arbitrary	2	metal	16	woo	1
146	77.2961	6.44134	6	six	f	arbitrary	2	metal	17	met	1
146	77.2961	6.44134	6	six	f	arbitrary	2	metal	18	woo	0
146	77.2961	6.44134	6	six	f	arbitrary	2	metal	19	met	1
146	77.2961	6.44134	6	six	f	arbitrary	2	metal	20	woo	0
147	53.9671	4.49726	4	four	f	causal	1	metal	1	woo	1
147	53.9671	4.49726	4	four	f	causal	1	metal	2	met	1
147	53.9671	4.49726	4	four	f	causal	1	metal	3	woo	1
147	53.9671	4.49726	4	four	f	causal	1	metal	4	met	1
147	53.9671	4.49726	4	four	f	causal	1	metal	5	woo	1
147	53.9671	4.49726	4	four	f	causal	1	metal	6	met	1
147	53.9671	4.49726	4	four	f	causal	1	metal	7	met	1
147	53.9671	4.49726	4	four	f	causal	1	metal	8	woo	1
147	53.9671	4.49726	4	four	f	causal	1	metal	9	woo	1
147	53.9671	4.49726	4	four	f	causal	1	metal	10	met	1
147	53.9671	4.49726	4	four	f	causal	1	metal	11	woo	1
147	53.9671	4.49726	4	four	f	causal	1	metal	12	met	0
147	53.9671	4.49726	4	four	f	causal	1	metal	13	woo	1
147	53.9671	4.49726	4	four	f	causal	1	metal	14	met	1
147	53.9671	4.49726	4	four	f	causal	1	metal	15	met	1
147	53.9671	4.49726	4	four	f	causal	1	metal	16	woo	1
147	53.9671	4.49726	4	four	f	causal	1	metal	17	woo	1
147	53.9671	4.49726	4	four	f	causal	1	metal	18	met	1
147	53.9671	4.49726	4	four	f	causal	1	metal	19	woo	0
147	53.9671	4.49726	4	four	f	causal	1	metal	20	met	1
148	72.1447	6.01206	6	six	f	arbitrary	2	wood	1	met	0
148	72.1447	6.01206	6	six	f	arbitrary	2	wood	2	woo	0
148	72.1447	6.01206	6	six	f	arbitrary	2	wood	3	woo	1
148	72.1447	6.01206	6	six	f	arbitrary	2	wood	4	met	1
148	72.1447	6.01206	6	six	f	arbitrary	2	wood	5	woo	0
148	72.1447	6.01206	6	six	f	arbitrary	2	wood	6	woo	1
148	72.1447	6.01206	6	six	f	arbitrary	2	wood	7	met	0
148	72.1447	6.01206	6	six	f	arbitrary	2	wood	8	met	0
148	72.1447	6.01206	6	six	f	arbitrary	2	wood	9	woo	0
148	72.1447	6.01206	6	six	f	arbitrary	2	wood	10	met	0
148	72.1447	6.01206	6	six	f	arbitrary	2	wood	11	woo	0
148	72.1447	6.01206	6	six	f	arbitrary	2	wood	12	woo	1
148	72.1447	6.01206	6	six	f	arbitrary	2	wood	13	met	0
148	72.1447	6.01206	6	six	f	arbitrary	2	wood	14	met	1
148	72.1447	6.01206	6	six	f	arbitrary	2	wood	15	woo	1
148	72.1447	6.01206	6	six	f	arbitrary	2	wood	16	met	1
148	72.1447	6.01206	6	six	f	arbitrary	2	wood	17	woo	1
148	72.1447	6.01206	6	six	f	arbitrary	2	wood	18	met	1
148	72.1447	6.01206	6	six	f	arbitrary	2	wood	19	woo	0
148	72.1447	6.01206	6	six	f	arbitrary	2	wood	20	met	1
149	67	5.58333	5	five	f	arbitrary	2	metal	1	woo	0
149	67	5.58333	5	five	f	arbitrary	2	metal	2	met	0
149	67	5.58333	5	five	f	arbitrary	2	metal	3	met	0
149	67	5.58333	5	five	f	arbitrary	2	metal	4	woo	0
149	67	5.58333	5	five	f	arbitrary	2	metal	5	met	0
149	67	5.58333	5	five	f	arbitrary	2	metal	6	woo	0
149	67	5.58333	5	five	f	arbitrary	2	metal	7	met	1
149	67	5.58333	5	five	f	arbitrary	2	metal	8	woo	1
149	67	5.58333	5	five	f	arbitrary	2	metal	9	woo	0
149	67	5.58333	5	five	f	arbitrary	2	metal	10	met	1
149	67	5.58333	5	five	f	arbitrary	2	metal	11	met	0
149	67	5.58333	5	five	f	arbitrary	2	metal	12	woo	1
149	67	5.58333	5	five	f	arbitrary	2	metal	13	woo	0
149	67	5.58333	5	five	f	arbitrary	2	metal	14	met	1
149	67	5.58333	5	five	f	arbitrary	2	metal	15	met	0
149	67	5.58333	5	five	f	arbitrary	2	metal	16	woo	0
149	67	5.58333	5	five	f	arbitrary	2	metal	17	met	1
149	67	5.58333	5	five	f	arbitrary	2	metal	18	met	0
149	67	5.58333	5	five	f	arbitrary	2	metal	19	woo	1
149	67	5.58333	5	five	f	arbitrary	2	metal	20	woo	0
150	64.9342	5.41118	5	five	m	arbitrary	2	metal	1	woo	0
150	64.9342	5.41118	5	five	m	arbitrary	2	metal	2	met	0
150	64.9342	5.41118	5	five	m	arbitrary	2	metal	3	woo	1
150	64.9342	5.41118	5	five	m	arbitrary	2	metal	4	woo	0
150	64.9342	5.41118	5	five	m	arbitrary	2	metal	5	met	1
150	64.9342	5.41118	5	five	m	arbitrary	2	metal	6	woo	1
150	64.9342	5.41118	5	five	m	arbitrary	2	metal	7	met	1
150	64.9342	5.41118	5	five	m	arbitrary	2	metal	8	woo	1
150	64.9342	5.41118	5	five	m	arbitrary	2	metal	9	met	1
150	64.9342	5.41118	5	five	m	arbitrary	2	metal	10	met	0
150	64.9342	5.41118	5	five	m	arbitrary	2	metal	11	woo	1
150	64.9342	5.41118	5	five	m	arbitrary	2	metal	12	met	1
150	64.9342	5.41118	5	five	m	arbitrary	2	metal	13	met	0
150	64.9342	5.41118	5	five	m	arbitrary	2	metal	14	woo	1
150	64.9342	5.41118	5	five	m	arbitrary	2	metal	15	met	1
150	64.9342	5.41118	5	five	m	arbitrary	2	metal	16	woo	1
150	64.9342	5.41118	5	five	m	arbitrary	2	metal	17	woo	1
150	64.9342	5.41118	5	five	m	arbitrary	2	metal	18	met	1
150	64.9342	5.41118	5	five	m	arbitrary	2	metal	19	woo	0
150	64.9342	5.41118	5	five	m	arbitrary	2	metal	20	met	0
151	36.4737	3.03947	3	three	f	arbitrary	2	wood	1	met	1
151	36.4737	3.03947	3	three	f	arbitrary	2	wood	2	woo	1
151	36.4737	3.03947	3	three	f	arbitrary	2	wood	3	woo	0
151	36.4737	3.03947	3	three	f	arbitrary	2	wood	4	met	1
151	36.4737	3.03947	3	three	f	arbitrary	2	wood	5	woo	1
151	36.4737	3.03947	3	three	f	arbitrary	2	wood	6	woo	1
151	36.4737	3.03947	3	three	f	arbitrary	2	wood	7	met	0
151	36.4737	3.03947	3	three	f	arbitrary	2	wood	8	met	1
151	36.4737	3.03947	3	three	f	arbitrary	2	wood	9	woo	1
151	36.4737	3.03947	3	three	f	arbitrary	2	wood	10	met	1
151	36.4737	3.03947	3	three	f	arbitrary	2	wood	11	woo	1
151	36.4737	3.03947	3	three	f	arbitrary	2	wood	12	woo	1
151	36.4737	3.03947	3	three	f	arbitrary	2	wood	13	met	1
151	36.4737	3.03947	3	three	f	arbitrary	2	wood	14	met	0
151	36.4737	3.03947	3	three	f	arbitrary	2	wood	15	woo	1
151	36.4737	3.03947	3	three	f	arbitrary	2	wood	16	met	1
151	36.4737	3.03947	3	three	f	arbitrary	2	wood	17	woo	1
151	36.4737	3.03947	3	three	f	arbitrary	2	wood	18	met	1
151	36.4737	3.03947	3	three	f	arbitrary	2	wood	19	woo	1
151	36.4737	3.03947	3	three	f	arbitrary	2	wood	20	met	1
152	43	3.58333	3	three	m	arbitrary	2	metal	1	woo	1
152	43	3.58333	3	three	m	arbitrary	2	metal	2	met	1
152	43	3.58333	3	three	m	arbitrary	2	metal	3	woo	1
152	43	3.58333	3	three	m	arbitrary	2	metal	4	met	1
152	43	3.58333	3	three	m	arbitrary	2	metal	5	woo	1
152	43	3.58333	3	three	m	arbitrary	2	metal	6	met	1
152	43	3.58333	3	three	m	arbitrary	2	metal	7	met	0
152	43	3.58333	3	three	m	arbitrary	2	metal	8	woo	1
152	43	3.58333	3	three	m	arbitrary	2	metal	9	woo	0
152	43	3.58333	3	three	m	arbitrary	2	metal	10	met	0
152	43	3.58333	3	three	m	arbitrary	2	metal	11	woo	0
152	43	3.58333	3	three	m	arbitrary	2	metal	12	met	0
152	43	3.58333	3	three	m	arbitrary	2	metal	13	woo	1
152	43	3.58333	3	three	m	arbitrary	2	metal	14	met	1
152	43	3.58333	3	three	m	arbitrary	2	metal	15	met	0
152	43	3.58333	3	three	m	arbitrary	2	metal	16	woo	1
152	43	3.58333	3	three	m	arbitrary	2	metal	17	woo	0
152	43	3.58333	3	three	m	arbitrary	2	metal	18	met	0
152	43	3.58333	3	three	m	arbitrary	2	metal	19	woo	0
152	43	3.58333	3	three	m	arbitrary	2	metal	20	met	0
153	61.7697	5.14748	5	five	f	arbitrary	2	metal	1	woo	0
153	61.7697	5.14748	5	five	f	arbitrary	2	metal	2	met	0
153	61.7697	5.14748	5	five	f	arbitrary	2	metal	3	woo	0
153	61.7697	5.14748	5	five	f	arbitrary	2	metal	4	woo	1
153	61.7697	5.14748	5	five	f	arbitrary	2	metal	5	met	1
153	61.7697	5.14748	5	five	f	arbitrary	2	metal	6	woo	1
153	61.7697	5.14748	5	five	f	arbitrary	2	metal	7	met	1
153	61.7697	5.14748	5	five	f	arbitrary	2	metal	8	woo	1
153	61.7697	5.14748	5	five	f	arbitrary	2	metal	9	met	1
153	61.7697	5.14748	5	five	f	arbitrary	2	metal	10	met	0
153	61.7697	5.14748	5	five	f	arbitrary	2	metal	11	woo	0
153	61.7697	5.14748	5	five	f	arbitrary	2	metal	12	met	1
153	61.7697	5.14748	5	five	f	arbitrary	2	metal	13	met	0
153	61.7697	5.14748	5	five	f	arbitrary	2	metal	14	woo	0
153	61.7697	5.14748	5	five	f	arbitrary	2	metal	15	met	0
153	61.7697	5.14748	5	five	f	arbitrary	2	metal	16	woo	0
153	61.7697	5.14748	5	five	f	arbitrary	2	metal	17	woo	1
153	61.7697	5.14748	5	five	f	arbitrary	2	metal	18	met	0
153	61.7697	5.14748	5	five	f	arbitrary	2	metal	19	woo	1
153	61.7697	5.14748	5	five	f	arbitrary	2	metal	20	met	1
154	40.9342	3.41118	3	three	f	arbitrary	2	metal	1	woo	1
154	40.9342	3.41118	3	three	f	arbitrary	2	metal	2	met	1
154	40.9342	3.41118	3	three	f	arbitrary	2	metal	3	met	1
154	40.9342	3.41118	3	three	f	arbitrary	2	metal	4	woo	0
154	40.9342	3.41118	3	three	f	arbitrary	2	metal	5	met	0
154	40.9342	3.41118	3	three	f	arbitrary	2	metal	6	woo	1
154	40.9342	3.41118	3	three	f	arbitrary	2	metal	7	met	1
154	40.9342	3.41118	3	three	f	arbitrary	2	metal	8	woo	0
154	40.9342	3.41118	3	three	f	arbitrary	2	metal	9	woo	1
154	40.9342	3.41118	3	three	f	arbitrary	2	metal	10	met	0
154	40.9342	3.41118	3	three	f	arbitrary	2	metal	11	met	0
154	40.9342	3.41118	3	three	f	arbitrary	2	metal	12	woo	1
154	40.9342	3.41118	3	three	f	arbitrary	2	metal	13	woo	0
154	40.9342	3.41118	3	three	f	arbitrary	2	metal	14	met	1
154	40.9342	3.41118	3	three	f	arbitrary	2	metal	15	met	0
154	40.9342	3.41118	3	three	f	arbitrary	2	metal	16	woo	0
154	40.9342	3.41118	3	three	f	arbitrary	2	metal	17	met	0
154	40.9342	3.41118	3	three	f	arbitrary	2	metal	18	met	1
154	40.9342	3.41118	3	three	f	arbitrary	2	metal	19	woo	1
154	40.9342	3.41118	3	three	f	arbitrary	2	metal	20	woo	0
155	63.6711	5.30592	5	five	m	arbitrary	2	metal	1	woo	0
155	63.6711	5.30592	5	five	m	arbitrary	2	metal	2	met	1
155	63.6711	5.30592	5	five	m	arbitrary	2	metal	3	met	0
155	63.6711	5.30592	5	five	m	arbitrary	2	metal	4	woo	0
155	63.6711	5.30592	5	five	m	arbitrary	2	metal	5	met	1
155	63.6711	5.30592	5	five	m	arbitrary	2	metal	6	woo	0
155	63.6711	5.30592	5	five	m	arbitrary	2	metal	7	met	1
155	63.6711	5.30592	5	five	m	arbitrary	2	metal	8	woo	1
155	63.6711	5.30592	5	five	m	arbitrary	2	metal	9	woo	0
155	63.6711	5.30592	5	five	m	arbitrary	2	metal	10	met	0
155	63.6711	5.30592	5	five	m	arbitrary	2	metal	11	met	1
155	63.6711	5.30592	5	five	m	arbitrary	2	metal	12	woo	0
155	63.6711	5.30592	5	five	m	arbitrary	2	metal	13	woo	0
155	63.6711	5.30592	5	five	m	arbitrary	2	metal	14	met	0
155	63.6711	5.30592	5	five	m	arbitrary	2	metal	15	met	1
155	63.6711	5.30592	5	five	m	arbitrary	2	metal	16	woo	0
155	63.6711	5.30592	5	five	m	arbitrary	2	metal	17	met	0
155	63.6711	5.30592	5	five	m	arbitrary	2	metal	18	met	1
155	63.6711	5.30592	5	five	m	arbitrary	2	metal	19	woo	0
155	63.6711	5.30592	5	five	m	arbitrary	2	metal	20	woo	0
156	55.375	4.61458	4	four	m	arbitrary	2	metal	1	woo	0
156	55.375	4.61458	4	four	m	arbitrary	2	metal	2	met	1
156	55.375	4.61458	4	four	m	arbitrary	2	metal	3	woo	1
156	55.375	4.61458	4	four	m	arbitrary	2	metal	4	woo	0
156	55.375	4.61458	4	four	m	arbitrary	2	metal	5	met	1
156	55.375	4.61458	4	four	m	arbitrary	2	metal	6	woo	1
156	55.375	4.61458	4	four	m	arbitrary	2	metal	7	met	1
156	55.375	4.61458	4	four	m	arbitrary	2	metal	8	woo	1
156	55.375	4.61458	4	four	m	arbitrary	2	metal	9	met	1
156	55.375	4.61458	4	four	m	arbitrary	2	metal	10	met	1
156	55.375	4.61458	4	four	m	arbitrary	2	metal	11	woo	0
156	55.375	4.61458	4	four	m	arbitrary	2	metal	12	met	0
156	55.375	4.61458	4	four	m	arbitrary	2	metal	13	met	1
156	55.375	4.61458	4	four	m	arbitrary	2	metal	14	woo	0
156	55.375	4.61458	4	four	m	arbitrary	2	metal	15	met	0
156	55.375	4.61458	4	four	m	arbitrary	2	metal	16	woo	0
156	55.375	4.61458	4	four	m	arbitrary	2	metal	17	woo	1
156	55.375	4.61458	4	four	m	arbitrary	2	metal	18	met	1
156	55.375	4.61458	4	four	m	arbitrary	2	metal	19	woo	0
156	55.375	4.61458	4	four	m	arbitrary	2	metal	20	met	1
157	62.1645	5.18037	5	five	m	arbitrary	2	wood	1	met	0
157	62.1645	5.18037	5	five	m	arbitrary	2	wood	2	woo	1
157	62.1645	5.18037	5	five	m	arbitrary	2	wood	3	met	1
157	62.1645	5.18037	5	five	m	arbitrary	2	wood	4	met	0
157	62.1645	5.18037	5	five	m	arbitrary	2	wood	5	woo	1
157	62.1645	5.18037	5	five	m	arbitrary	2	wood	6	met	0
157	62.1645	5.18037	5	five	m	arbitrary	2	wood	7	woo	0
157	62.1645	5.18037	5	five	m	arbitrary	2	wood	8	met	1
157	62.1645	5.18037	5	five	m	arbitrary	2	wood	9	woo	1
157	62.1645	5.18037	5	five	m	arbitrary	2	wood	10	woo	0
157	62.1645	5.18037	5	five	m	arbitrary	2	wood	11	met	1
157	62.1645	5.18037	5	five	m	arbitrary	2	wood	12	woo	0
157	62.1645	5.18037	5	five	m	arbitrary	2	wood	13	woo	0
157	62.1645	5.18037	5	five	m	arbitrary	2	wood	14	met	0
157	62.1645	5.18037	5	five	m	arbitrary	2	wood	15	woo	0
157	62.1645	5.18037	5	five	m	arbitrary	2	wood	16	met	0
157	62.1645	5.18037	5	five	m	arbitrary	2	wood	17	met	0
157	62.1645	5.18037	5	five	m	arbitrary	2	wood	18	woo	1
157	62.1645	5.18037	5	five	m	arbitrary	2	wood	19	met	1
157	62.1645	5.18037	5	five	m	arbitrary	2	wood	20	woo	1
158	36	3	3	three	m	arbitrary	2	wood	1	met	1
158	36	3	3	three	m	arbitrary	2	wood	2	woo	1
158	36	3	3	three	m	arbitrary	2	wood	3	met	1
158	36	3	3	three	m	arbitrary	2	wood	4	woo	0
158	36	3	3	three	m	arbitrary	2	wood	5	met	0
158	36	3	3	three	m	arbitrary	2	wood	6	woo	1
158	36	3	3	three	m	arbitrary	2	wood	7	woo	0
158	36	3	3	three	m	arbitrary	2	wood	8	met	1
158	36	3	3	three	m	arbitrary	2	wood	9	met	1
158	36	3	3	three	m	arbitrary	2	wood	10	woo	0
158	36	3	3	three	m	arbitrary	2	wood	11	met	1
158	36	3	3	three	m	arbitrary	2	wood	12	woo	1
158	36	3	3	three	m	arbitrary	2	wood	13	met	1
158	36	3	3	three	m	arbitrary	2	wood	14	woo	0
158	36	3	3	three	m	arbitrary	2	wood	15	woo	1
158	36	3	3	three	m	arbitrary	2	wood	16	met	0
158	36	3	3	three	m	arbitrary	2	wood	17	met	0
158	36	3	3	three	m	arbitrary	2	wood	18	woo	1
158	36	3	3	three	m	arbitrary	2	wood	19	met	1
158	36	3	3	three	m	arbitrary	2	wood	20	woo	1
159	37.3421	3.11184	3	three	f	causal	1	metal	1	woo	1
159	37.3421	3.11184	3	three	f	causal	1	metal	2	met	0
159	37.3421	3.11184	3	three	f	causal	1	metal	3	woo	0
159	37.3421	3.11184	3	three	f	causal	1	metal	4	woo	0
159	37.3421	3.11184	3	three	f	causal	1	metal	5	met	0
159	37.3421	3.11184	3	three	f	causal	1	metal	6	woo	1
159	37.3421	3.11184	3	three	f	causal	1	metal	7	met	0
159	37.3421	3.11184	3	three	f	causal	1	metal	8	woo	0
159	37.3421	3.11184	3	three	f	causal	1	metal	9	met	1
159	37.3421	3.11184	3	three	f	causal	1	metal	10	met	0
159	37.3421	3.11184	3	three	f	causal	1	metal	11	woo	0
159	37.3421	3.11184	3	three	f	causal	1	metal	12	met	1
159	37.3421	3.11184	3	three	f	causal	1	metal	13	met	1
159	37.3421	3.11184	3	three	f	causal	1	metal	14	woo	0
159	37.3421	3.11184	3	three	f	causal	1	metal	15	met	1
159	37.3421	3.11184	3	three	f	causal	1	metal	16	woo	0
159	37.3421	3.11184	3	three	f	causal	1	metal	17	woo	0
159	37.3421	3.11184	3	three	f	causal	1	metal	18	met	1
159	37.3421	3.11184	3	three	f	causal	1	metal	19	woo	0
159	37.3421	3.11184	3	three	f	causal	1	metal	20	met	1
161	39.2763	3.27303	3	three	m	arbitrary	2	metal	1	woo	1
161	39.2763	3.27303	3	three	m	arbitrary	2	metal	2	met	1
161	39.2763	3.27303	3	three	m	arbitrary	2	metal	3	met	1
161	39.2763	3.27303	3	three	m	arbitrary	2	metal	4	woo	0
161	39.2763	3.27303	3	three	m	arbitrary	2	metal	5	met	1
161	39.2763	3.27303	3	three	m	arbitrary	2	metal	6	met	1
161	39.2763	3.27303	3	three	m	arbitrary	2	metal	7	woo	0
161	39.2763	3.27303	3	three	m	arbitrary	2	metal	8	woo	1
161	39.2763	3.27303	3	three	m	arbitrary	2	metal	9	met	0
161	39.2763	3.27303	3	three	m	arbitrary	2	metal	10	woo	0
161	39.2763	3.27303	3	three	m	arbitrary	2	metal	11	met	0
161	39.2763	3.27303	3	three	m	arbitrary	2	metal	12	met	1
161	39.2763	3.27303	3	three	m	arbitrary	2	metal	13	woo	1
161	39.2763	3.27303	3	three	m	arbitrary	2	metal	14	woo	1
161	39.2763	3.27303	3	three	m	arbitrary	2	metal	15	met	1
161	39.2763	3.27303	3	three	m	arbitrary	2	metal	16	woo	0
161	39.2763	3.27303	3	three	m	arbitrary	2	metal	17	met	1
161	39.2763	3.27303	3	three	m	arbitrary	2	metal	18	woo	0
161	39.2763	3.27303	3	three	m	arbitrary	2	metal	19	met	0
161	39.2763	3.27303	3	three	m	arbitrary	2	metal	20	woo	0
163	56.5395	4.71162	4	four	m	arbitrary	2	metal	1	woo	0
163	56.5395	4.71162	4	four	m	arbitrary	2	metal	2	met	0
163	56.5395	4.71162	4	four	m	arbitrary	2	metal	3	met	0
163	56.5395	4.71162	4	four	m	arbitrary	2	metal	4	woo	0
163	56.5395	4.71162	4	four	m	arbitrary	2	metal	5	met	1
163	56.5395	4.71162	4	four	m	arbitrary	2	metal	6	met	1
163	56.5395	4.71162	4	four	m	arbitrary	2	metal	7	woo	0
163	56.5395	4.71162	4	four	m	arbitrary	2	metal	8	woo	1
163	56.5395	4.71162	4	four	m	arbitrary	2	metal	9	met	0
163	56.5395	4.71162	4	four	m	arbitrary	2	metal	10	woo	0
163	56.5395	4.71162	4	four	m	arbitrary	2	metal	11	met	0
163	56.5395	4.71162	4	four	m	arbitrary	2	metal	12	met	1
163	56.5395	4.71162	4	four	m	arbitrary	2	metal	13	woo	1
163	56.5395	4.71162	4	four	m	arbitrary	2	metal	14	woo	0
163	56.5395	4.71162	4	four	m	arbitrary	2	metal	15	met	0
163	56.5395	4.71162	4	four	m	arbitrary	2	metal	16	woo	1
163	56.5395	4.71162	4	four	m	arbitrary	2	metal	17	met	1
163	56.5395	4.71162	4	four	m	arbitrary	2	metal	18	woo	1
163	56.5395	4.71162	4	four	m	arbitrary	2	metal	19	met	1
163	56.5395	4.71162	4	four	m	arbitrary	2	metal	20	woo	0
164	38.4737	3.20614	3	three	f	causal	1	wood	1	met	0
164	38.4737	3.20614	3	three	f	causal	1	wood	2	woo	1
164	38.4737	3.20614	3	three	f	causal	1	wood	3	woo	0
164	38.4737	3.20614	3	three	f	causal	1	wood	4	met	1
164	38.4737	3.20614	3	three	f	causal	1	wood	5	woo	1
164	38.4737	3.20614	3	three	f	causal	1	wood	6	woo	0
164	38.4737	3.20614	3	three	f	causal	1	wood	7	met	1
164	38.4737	3.20614	3	three	f	causal	1	wood	8	met	1
164	38.4737	3.20614	3	three	f	causal	1	wood	9	woo	1
164	38.4737	3.20614	3	three	f	causal	1	wood	10	met	0
164	38.4737	3.20614	3	three	f	causal	1	wood	11	woo	1
164	38.4737	3.20614	3	three	f	causal	1	wood	12	woo	1
164	38.4737	3.20614	3	three	f	causal	1	wood	13	met	0
164	38.4737	3.20614	3	three	f	causal	1	wood	14	met	0
164	38.4737	3.20614	3	three	f	causal	1	wood	15	woo	1
164	38.4737	3.20614	3	three	f	causal	1	wood	16	met	1
164	38.4737	3.20614	3	three	f	causal	1	wood	17	woo	1
164	38.4737	3.20614	3	three	f	causal	1	wood	18	met	0
164	38.4737	3.20614	3	three	f	causal	1	wood	19	woo	0
164	38.4737	3.20614	3	three	f	causal	1	wood	20	met	0
165	56.2763	4.68969	4	four	f	arbitrary	2	wood	1	met	0
165	56.2763	4.68969	4	four	f	arbitrary	2	wood	2	woo	0
165	56.2763	4.68969	4	four	f	arbitrary	2	wood	3	woo	0
165	56.2763	4.68969	4	four	f	arbitrary	2	wood	4	met	0
165	56.2763	4.68969	4	four	f	arbitrary	2	wood	5	woo	0
165	56.2763	4.68969	4	four	f	arbitrary	2	wood	6	woo	1
165	56.2763	4.68969	4	four	f	arbitrary	2	wood	7	met	1
165	56.2763	4.68969	4	four	f	arbitrary	2	wood	8	met	0
165	56.2763	4.68969	4	four	f	arbitrary	2	wood	9	woo	1
165	56.2763	4.68969	4	four	f	arbitrary	2	wood	10	met	1
165	56.2763	4.68969	4	four	f	arbitrary	2	wood	11	woo	0
165	56.2763	4.68969	4	four	f	arbitrary	2	wood	12	woo	1
165	56.2763	4.68969	4	four	f	arbitrary	2	wood	13	met	0
165	56.2763	4.68969	4	four	f	arbitrary	2	wood	14	met	1
165	56.2763	4.68969	4	four	f	arbitrary	2	wood	15	woo	0
165	56.2763	4.68969	4	four	f	arbitrary	2	wood	16	met	1
165	56.2763	4.68969	4	four	f	arbitrary	2	wood	17	woo	0
165	56.2763	4.68969	4	four	f	arbitrary	2	wood	18	met	1
165	56.2763	4.68969	4	four	f	arbitrary	2	wood	19	woo	1
165	56.2763	4.68969	4	four	f	arbitrary	2	wood	20	met	1
166	43.3092	3.6091	3	three	f	causal	1	wood	1	met	1
166	43.3092	3.6091	3	three	f	causal	1	wood	2	woo	1
166	43.3092	3.6091	3	three	f	causal	1	wood	3	woo	0
166	43.3092	3.6091	3	three	f	causal	1	wood	4	met	0
166	43.3092	3.6091	3	three	f	causal	1	wood	5	woo	0
166	43.3092	3.6091	3	three	f	causal	1	wood	6	met	1
166	43.3092	3.6091	3	three	f	causal	1	wood	7	woo	0
166	43.3092	3.6091	3	three	f	causal	1	wood	8	met	0
166	43.3092	3.6091	3	three	f	causal	1	wood	9	met	1
166	43.3092	3.6091	3	three	f	causal	1	wood	10	woo	0
166	43.3092	3.6091	3	three	f	causal	1	wood	11	woo	1
166	43.3092	3.6091	3	three	f	causal	1	wood	12	met	0
166	43.3092	3.6091	3	three	f	causal	1	wood	13	met	0
166	43.3092	3.6091	3	three	f	causal	1	wood	14	woo	0
166	43.3092	3.6091	3	three	f	causal	1	wood	15	woo	0
166	43.3092	3.6091	3	three	f	causal	1	wood	16	met	1
166	43.3092	3.6091	3	three	f	causal	1	wood	17	woo	0
166	43.3092	3.6091	3	three	f	causal	1	wood	18	woo	1
166	43.3092	3.6091	3	three	f	causal	1	wood	19	met	0
166	43.3092	3.6091	3	three	f	causal	1	wood	20	met	0
169	67.0658	5.58882	5	five	f	arbitrary	2	wood	1	met	0
169	67.0658	5.58882	5	five	f	arbitrary	2	wood	2	woo	0
169	67.0658	5.58882	5	five	f	arbitrary	2	wood	3	met	0
169	67.0658	5.58882	5	five	f	arbitrary	2	wood	4	met	1
169	67.0658	5.58882	5	five	f	arbitrary	2	wood	5	woo	1
169	67.0658	5.58882	5	five	f	arbitrary	2	wood	6	met	1
169	67.0658	5.58882	5	five	f	arbitrary	2	wood	7	woo	1
169	67.0658	5.58882	5	five	f	arbitrary	2	wood	8	met	1
169	67.0658	5.58882	5	five	f	arbitrary	2	wood	9	woo	1
169	67.0658	5.58882	5	five	f	arbitrary	2	wood	10	woo	0
169	67.0658	5.58882	5	five	f	arbitrary	2	wood	11	met	1
169	67.0658	5.58882	5	five	f	arbitrary	2	wood	12	woo	1
169	67.0658	5.58882	5	five	f	arbitrary	2	wood	13	woo	0
169	67.0658	5.58882	5	five	f	arbitrary	2	wood	14	met	1
169	67.0658	5.58882	5	five	f	arbitrary	2	wood	15	woo	0
169	67.0658	5.58882	5	five	f	arbitrary	2	wood	16	met	1
169	67.0658	5.58882	5	five	f	arbitrary	2	wood	17	met	1
169	67.0658	5.58882	5	five	f	arbitrary	2	wood	18	woo	1
169	67.0658	5.58882	5	five	f	arbitrary	2	wood	19	met	0
169	67.0658	5.58882	5	five	f	arbitrary	2	wood	20	woo	0
170	76.4605	6.37171	6	six	f	causal	1	wood	1	met	0
170	76.4605	6.37171	6	six	f	causal	1	wood	2	woo	1
170	76.4605	6.37171	6	six	f	causal	1	wood	3	woo	0
170	76.4605	6.37171	6	six	f	causal	1	wood	4	met	1
170	76.4605	6.37171	6	six	f	causal	1	wood	5	woo	0
170	76.4605	6.37171	6	six	f	causal	1	wood	6	woo	0
170	76.4605	6.37171	6	six	f	causal	1	wood	7	met	1
170	76.4605	6.37171	6	six	f	causal	1	wood	8	met	1
170	76.4605	6.37171	6	six	f	causal	1	wood	9	woo	1
170	76.4605	6.37171	6	six	f	causal	1	wood	10	met	0
170	76.4605	6.37171	6	six	f	causal	1	wood	11	woo	0
170	76.4605	6.37171	6	six	f	causal	1	wood	12	woo	1
170	76.4605	6.37171	6	six	f	causal	1	wood	13	met	0
170	76.4605	6.37171	6	six	f	causal	1	wood	14	met	1
170	76.4605	6.37171	6	six	f	causal	1	wood	15	woo	1
170	76.4605	6.37171	6	six	f	causal	1	wood	16	met	0
170	76.4605	6.37171	6	six	f	causal	1	wood	17	woo	0
170	76.4605	6.37171	6	six	f	causal	1	wood	18	met	0
170	76.4605	6.37171	6	six	f	causal	1	wood	19	woo	1
170	76.4605	6.37171	6	six	f	causal	1	wood	20	met	0
173	45.4605	3.78838	3	three	m	causal	1	metal	1	woo	0
173	45.4605	3.78838	3	three	m	causal	1	metal	2	met	1
173	45.4605	3.78838	3	three	m	causal	1	metal	3	woo	0
173	45.4605	3.78838	3	three	m	causal	1	metal	4	woo	0
173	45.4605	3.78838	3	three	m	causal	1	metal	5	met	0
173	45.4605	3.78838	3	three	m	causal	1	metal	6	woo	0
173	45.4605	3.78838	3	three	m	causal	1	metal	7	met	1
173	45.4605	3.78838	3	three	m	causal	1	metal	8	woo	0
173	45.4605	3.78838	3	three	m	causal	1	metal	9	met	1
173	45.4605	3.78838	3	three	m	causal	1	metal	10	met	1
173	45.4605	3.78838	3	three	m	causal	1	metal	11	woo	0
173	45.4605	3.78838	3	three	m	causal	1	metal	12	met	0
173	45.4605	3.78838	3	three	m	causal	1	metal	13	met	1
173	45.4605	3.78838	3	three	m	causal	1	metal	14	woo	0
173	45.4605	3.78838	3	three	m	causal	1	metal	15	met	1
173	45.4605	3.78838	3	three	m	causal	1	metal	16	woo	0
173	45.4605	3.78838	3	three	m	causal	1	metal	17	woo	0
173	45.4605	3.78838	3	three	m	causal	1	metal	18	met	1
173	45.4605	3.78838	3	three	m	causal	1	metal	19	woo	0
173	45.4605	3.78838	3	three	m	causal	1	metal	20	met	1
174	74.2961	6.19134	6	six	f	arbitrary	2	wood	1	met	1
174	74.2961	6.19134	6	six	f	arbitrary	2	wood	2	woo	1
174	74.2961	6.19134	6	six	f	arbitrary	2	wood	3	met	1
174	74.2961	6.19134	6	six	f	arbitrary	2	wood	4	met	0
174	74.2961	6.19134	6	six	f	arbitrary	2	wood	5	woo	0
174	74.2961	6.19134	6	six	f	arbitrary	2	wood	6	met	0
174	74.2961	6.19134	6	six	f	arbitrary	2	wood	7	woo	1
174	74.2961	6.19134	6	six	f	arbitrary	2	wood	8	met	1
174	74.2961	6.19134	6	six	f	arbitrary	2	wood	9	woo	1
174	74.2961	6.19134	6	six	f	arbitrary	2	wood	10	woo	0
174	74.2961	6.19134	6	six	f	arbitrary	2	wood	11	met	1
174	74.2961	6.19134	6	six	f	arbitrary	2	wood	12	woo	0
174	74.2961	6.19134	6	six	f	arbitrary	2	wood	13	woo	0
174	74.2961	6.19134	6	six	f	arbitrary	2	wood	14	met	0
174	74.2961	6.19134	6	six	f	arbitrary	2	wood	15	woo	0
174	74.2961	6.19134	6	six	f	arbitrary	2	wood	16	met	0
174	74.2961	6.19134	6	six	f	arbitrary	2	wood	17	met	1
174	74.2961	6.19134	6	six	f	arbitrary	2	wood	18	woo	1
174	74.2961	6.19134	6	six	f	arbitrary	2	wood	19	met	1
174	74.2961	6.19134	6	six	f	arbitrary	2	wood	20	woo	1
176	72.2303	6.01919	6	six	m	arbitrary	2	wood	1	met	1
176	72.2303	6.01919	6	six	m	arbitrary	2	wood	2	woo	1
176	72.2303	6.01919	6	six	m	arbitrary	2	wood	3	woo	0
176	72.2303	6.01919	6	six	m	arbitrary	2	wood	4	met	1
176	72.2303	6.01919	6	six	m	arbitrary	2	wood	5	woo	1
176	72.2303	6.01919	6	six	m	arbitrary	2	wood	6	woo	0
176	72.2303	6.01919	6	six	m	arbitrary	2	wood	7	met	0
176	72.2303	6.01919	6	six	m	arbitrary	2	wood	8	met	1
176	72.2303	6.01919	6	six	m	arbitrary	2	wood	9	woo	0
176	72.2303	6.01919	6	six	m	arbitrary	2	wood	10	met	0
176	72.2303	6.01919	6	six	m	arbitrary	2	wood	11	woo	0
176	72.2303	6.01919	6	six	m	arbitrary	2	wood	12	woo	1
176	72.2303	6.01919	6	six	m	arbitrary	2	wood	13	met	1
176	72.2303	6.01919	6	six	m	arbitrary	2	wood	14	met	0
176	72.2303	6.01919	6	six	m	arbitrary	2	wood	15	woo	1
176	72.2303	6.01919	6	six	m	arbitrary	2	wood	16	met	1
176	72.2303	6.01919	6	six	m	arbitrary	2	wood	17	woo	1
176	72.2303	6.01919	6	six	m	arbitrary	2	wood	18	met	1
176	72.2303	6.01919	6	six	m	arbitrary	2	wood	19	woo	1
176	72.2303	6.01919	6	six	m	arbitrary	2	wood	20	met	0
177	46.3421	3.86184	3	three	f	causal	1	wood	1	met	0
177	46.3421	3.86184	3	three	f	causal	1	wood	2	woo	0
177	46.3421	3.86184	3	three	f	causal	1	wood	3	woo	0
177	46.3421	3.86184	3	three	f	causal	1	wood	4	met	0
177	46.3421	3.86184	3	three	f	causal	1	wood	5	woo	0
177	46.3421	3.86184	3	three	f	causal	1	wood	6	woo	1
177	46.3421	3.86184	3	three	f	causal	1	wood	7	met	0
177	46.3421	3.86184	3	three	f	causal	1	wood	8	met	0
177	46.3421	3.86184	3	three	f	causal	1	wood	9	woo	1
177	46.3421	3.86184	3	three	f	causal	1	wood	10	met	0
177	46.3421	3.86184	3	three	f	causal	1	wood	11	woo	1
177	46.3421	3.86184	3	three	f	causal	1	wood	12	woo	1
177	46.3421	3.86184	3	three	f	causal	1	wood	13	met	0
177	46.3421	3.86184	3	three	f	causal	1	wood	14	met	0
177	46.3421	3.86184	3	three	f	causal	1	wood	15	woo	1
177	46.3421	3.86184	3	three	f	causal	1	wood	16	met	0
177	46.3421	3.86184	3	three	f	causal	1	wood	17	woo	0
177	46.3421	3.86184	3	three	f	causal	1	wood	18	met	1
177	46.3421	3.86184	3	three	f	causal	1	wood	19	woo	1
177	46.3421	3.86184	3	three	f	causal	1	wood	20	met	0
178	58.7039	4.892	4	four	f	causal	1	wood	1	met	0
178	58.7039	4.892	4	four	f	causal	1	wood	2	woo	1
178	58.7039	4.892	4	four	f	causal	1	wood	3	woo	0
178	58.7039	4.892	4	four	f	causal	1	wood	4	met	0
178	58.7039	4.892	4	four	f	causal	1	wood	5	woo	0
178	58.7039	4.892	4	four	f	causal	1	wood	6	met	1
178	58.7039	4.892	4	four	f	causal	1	wood	7	woo	1
178	58.7039	4.892	4	four	f	causal	1	wood	8	met	1
178	58.7039	4.892	4	four	f	causal	1	wood	9	met	0
178	58.7039	4.892	4	four	f	causal	1	wood	10	woo	1
178	58.7039	4.892	4	four	f	causal	1	wood	11	woo	0
178	58.7039	4.892	4	four	f	causal	1	wood	12	met	0
178	58.7039	4.892	4	four	f	causal	1	wood	13	met	0
178	58.7039	4.892	4	four	f	causal	1	wood	14	woo	0
178	58.7039	4.892	4	four	f	causal	1	wood	15	woo	1
178	58.7039	4.892	4	four	f	causal	1	wood	16	met	0
178	58.7039	4.892	4	four	f	causal	1	wood	17	woo	1
178	58.7039	4.892	4	four	f	causal	1	wood	18	woo	0
178	58.7039	4.892	4	four	f	causal	1	wood	19	met	0
178	58.7039	4.892	4	four	f	causal	1	wood	20	met	1
180	78.3092	6.52577	6	six	f	arbitrary	2	wood	1	met	1
180	78.3092	6.52577	6	six	f	arbitrary	2	wood	2	woo	0
180	78.3092	6.52577	6	six	f	arbitrary	2	wood	3	woo	1
180	78.3092	6.52577	6	six	f	arbitrary	2	wood	4	met	0
180	78.3092	6.52577	6	six	f	arbitrary	2	wood	5	woo	1
180	78.3092	6.52577	6	six	f	arbitrary	2	wood	6	met	1
180	78.3092	6.52577	6	six	f	arbitrary	2	wood	7	woo	1
180	78.3092	6.52577	6	six	f	arbitrary	2	wood	8	met	1
180	78.3092	6.52577	6	six	f	arbitrary	2	wood	9	met	0
180	78.3092	6.52577	6	six	f	arbitrary	2	wood	10	woo	1
180	78.3092	6.52577	6	six	f	arbitrary	2	wood	11	woo	0
180	78.3092	6.52577	6	six	f	arbitrary	2	wood	12	met	0
180	78.3092	6.52577	6	six	f	arbitrary	2	wood	13	met	0
180	78.3092	6.52577	6	six	f	arbitrary	2	wood	14	woo	1
180	78.3092	6.52577	6	six	f	arbitrary	2	wood	15	woo	1
180	78.3092	6.52577	6	six	f	arbitrary	2	wood	16	met	1
180	78.3092	6.52577	6	six	f	arbitrary	2	wood	17	woo	1
180	78.3092	6.52577	6	six	f	arbitrary	2	wood	18	woo	1
180	78.3092	6.52577	6	six	f	arbitrary	2	wood	19	met	1
180	78.3092	6.52577	6	six	f	arbitrary	2	wood	20	met	1
182	45.5395	3.79496	3	three	f	causal	1	metal	1	woo	0
182	45.5395	3.79496	3	three	f	causal	1	metal	2	met	1
182	45.5395	3.79496	3	three	f	causal	1	metal	3	met	0
182	45.5395	3.79496	3	three	f	causal	1	metal	4	woo	1
182	45.5395	3.79496	3	three	f	causal	1	metal	5	met	1
182	45.5395	3.79496	3	three	f	causal	1	metal	6	met	0
182	45.5395	3.79496	3	three	f	causal	1	metal	7	woo	1
182	45.5395	3.79496	3	three	f	causal	1	metal	8	woo	1
182	45.5395	3.79496	3	three	f	causal	1	metal	9	met	1
182	45.5395	3.79496	3	three	f	causal	1	metal	10	woo	0
182	45.5395	3.79496	3	three	f	causal	1	metal	11	met	0
182	45.5395	3.79496	3	three	f	causal	1	metal	12	met	0
182	45.5395	3.79496	3	three	f	causal	1	metal	13	woo	1
182	45.5395	3.79496	3	three	f	causal	1	metal	14	woo	0
182	45.5395	3.79496	3	three	f	causal	1	metal	15	met	1
182	45.5395	3.79496	3	three	f	causal	1	metal	16	woo	0
182	45.5395	3.79496	3	three	f	causal	1	metal	17	met	0
182	45.5395	3.79496	3	three	f	causal	1	metal	18	woo	1
182	45.5395	3.79496	3	three	f	causal	1	metal	19	met	1
182	45.5395	3.79496	3	three	f	causal	1	metal	20	woo	1
183	78.2763	6.52303	6	six	f	arbitrary	2	wood	1	met	1
183	78.2763	6.52303	6	six	f	arbitrary	2	wood	2	woo	1
183	78.2763	6.52303	6	six	f	arbitrary	2	wood	3	woo	0
183	78.2763	6.52303	6	six	f	arbitrary	2	wood	4	met	1
183	78.2763	6.52303	6	six	f	arbitrary	2	wood	5	woo	1
183	78.2763	6.52303	6	six	f	arbitrary	2	wood	6	met	1
183	78.2763	6.52303	6	six	f	arbitrary	2	wood	7	woo	1
183	78.2763	6.52303	6	six	f	arbitrary	2	wood	8	met	1
183	78.2763	6.52303	6	six	f	arbitrary	2	wood	9	met	0
183	78.2763	6.52303	6	six	f	arbitrary	2	wood	10	woo	1
183	78.2763	6.52303	6	six	f	arbitrary	2	wood	11	woo	0
183	78.2763	6.52303	6	six	f	arbitrary	2	wood	12	met	1
183	78.2763	6.52303	6	six	f	arbitrary	2	wood	13	met	0
183	78.2763	6.52303	6	six	f	arbitrary	2	wood	14	woo	1
183	78.2763	6.52303	6	six	f	arbitrary	2	wood	15	woo	0
183	78.2763	6.52303	6	six	f	arbitrary	2	wood	16	met	1
183	78.2763	6.52303	6	six	f	arbitrary	2	wood	17	woo	0
183	78.2763	6.52303	6	six	f	arbitrary	2	wood	18	woo	1
183	78.2763	6.52303	6	six	f	arbitrary	2	wood	19	met	1
183	78.2763	6.52303	6	six	f	arbitrary	2	wood	20	met	0
184	73.6053	6.13377	6	six	m	arbitrary	2	wood	1	met	0
184	73.6053	6.13377	6	six	m	arbitrary	2	wood	2	woo	0
184	73.6053	6.13377	6	six	m	arbitrary	2	wood	3	met	0
184	73.6053	6.13377	6	six	m	arbitrary	2	wood	4	met	1
184	73.6053	6.13377	6	six	m	arbitrary	2	wood	5	woo	0
184	73.6053	6.13377	6	six	m	arbitrary	2	wood	6	met	1
184	73.6053	6.13377	6	six	m	arbitrary	2	wood	7	woo	1
184	73.6053	6.13377	6	six	m	arbitrary	2	wood	8	met	1
184	73.6053	6.13377	6	six	m	arbitrary	2	wood	9	woo	1
184	73.6053	6.13377	6	six	m	arbitrary	2	wood	10	woo	0
184	73.6053	6.13377	6	six	m	arbitrary	2	wood	11	met	0
184	73.6053	6.13377	6	six	m	arbitrary	2	wood	12	woo	0
184	73.6053	6.13377	6	six	m	arbitrary	2	wood	13	woo	0
184	73.6053	6.13377	6	six	m	arbitrary	2	wood	14	met	1
184	73.6053	6.13377	6	six	m	arbitrary	2	wood	15	woo	0
184	73.6053	6.13377	6	six	m	arbitrary	2	wood	16	met	0
184	73.6053	6.13377	6	six	m	arbitrary	2	wood	17	met	0
184	73.6053	6.13377	6	six	m	arbitrary	2	wood	18	woo	1
184	73.6053	6.13377	6	six	m	arbitrary	2	wood	19	met	1
184	73.6053	6.13377	6	six	m	arbitrary	2	wood	20	woo	1
185	56.2434	4.68695	4	four	m	causal	1	wood	1	met	1
185	56.2434	4.68695	4	four	m	causal	1	wood	2	woo	0
185	56.2434	4.68695	4	four	m	causal	1	wood	3	met	1
185	56.2434	4.68695	4	four	m	causal	1	wood	4	woo	0
185	56.2434	4.68695	4	four	m	causal	1	wood	5	met	1
185	56.2434	4.68695	4	four	m	causal	1	wood	6	woo	1
185	56.2434	4.68695	4	four	m	causal	1	wood	7	woo	1
185	56.2434	4.68695	4	four	m	causal	1	wood	8	met	1
185	56.2434	4.68695	4	four	m	causal	1	wood	9	met	0
185	56.2434	4.68695	4	four	m	causal	1	wood	10	woo	1
185	56.2434	4.68695	4	four	m	causal	1	wood	11	met	1
185	56.2434	4.68695	4	four	m	causal	1	wood	12	woo	1
185	56.2434	4.68695	4	four	m	causal	1	wood	13	met	1
185	56.2434	4.68695	4	four	m	causal	1	wood	14	woo	1
185	56.2434	4.68695	4	four	m	causal	1	wood	15	woo	0
185	56.2434	4.68695	4	four	m	causal	1	wood	16	met	1
185	56.2434	4.68695	4	four	m	causal	1	wood	17	met	0
185	56.2434	4.68695	4	four	m	causal	1	wood	18	woo	1
185	56.2434	4.68695	4	four	m	causal	1	wood	19	met	1
185	56.2434	4.68695	4	four	m	causal	1	wood	20	woo	1
186	74.6382	6.21985	6	six	m	arbitrary	2	metal	1	woo	0
186	74.6382	6.21985	6	six	m	arbitrary	2	metal	2	met	0
186	74.6382	6.21985	6	six	m	arbitrary	2	metal	3	met	0
186	74.6382	6.21985	6	six	m	arbitrary	2	metal	4	woo	1
186	74.6382	6.21985	6	six	m	arbitrary	2	metal	5	met	0
186	74.6382	6.21985	6	six	m	arbitrary	2	metal	6	met	0
186	74.6382	6.21985	6	six	m	arbitrary	2	metal	7	woo	1
186	74.6382	6.21985	6	six	m	arbitrary	2	metal	8	woo	0
186	74.6382	6.21985	6	six	m	arbitrary	2	metal	9	met	0
186	74.6382	6.21985	6	six	m	arbitrary	2	metal	10	woo	1
186	74.6382	6.21985	6	six	m	arbitrary	2	metal	11	met	1
186	74.6382	6.21985	6	six	m	arbitrary	2	metal	12	met	0
186	74.6382	6.21985	6	six	m	arbitrary	2	metal	13	woo	1
186	74.6382	6.21985	6	six	m	arbitrary	2	metal	14	woo	1
186	74.6382	6.21985	6	six	m	arbitrary	2	metal	15	met	1
186	74.6382	6.21985	6	six	m	arbitrary	2	metal	16	woo	1
186	74.6382	6.21985	6	six	m	arbitrary	2	metal	17	met	1
186	74.6382	6.21985	6	six	m	arbitrary	2	metal	18	woo	1
[truncated: 582 more rows]

## Sheet: exp2
Supplementary Material Table 2 - Data for Experiment 2
id	agemonths	ageyears	age	sex	condition	boxtype	sound	side	trialno	correct
2	66.7368	5.5614	5	f	discriminatory, filler	metal	woo	L	1	0
2	66.7368	5.5614	5	f	discriminatory, filler	metal	met	R	2	1
2	66.7368	5.5614	5	f	discriminatory, filler	metal	met	R	3	1
2	66.7368	5.5614	5	f	discriminatory, filler	metal	woo	L	4	1
2	66.7368	5.5614	5	f	discriminatory, filler	metal	met	R	5	1
2	66.7368	5.5614	5	f	discriminatory, filler	metal	woo	L	6	1
2	66.7368	5.5614	5	f	discriminatory, filler	metal	met	R	7	1
2	66.7368	5.5614	5	f	discriminatory, filler	metal	woo	L	8	1
2	66.7368	5.5614	5	f	discriminatory, filler	metal	woo	L	9	1
2	66.7368	5.5614	5	f	discriminatory, filler	metal	met	R	10	1
2	66.7368	5.5614	5	f	discriminatory, filler	metal	met	R	11	1
2	66.7368	5.5614	5	f	discriminatory, filler	metal	woo	L	12	1
2	66.7368	5.5614	5	f	discriminatory, filler	metal	woo	L	13	1
2	66.7368	5.5614	5	f	discriminatory, filler	metal	met	R	14	1
2	66.7368	5.5614	5	f	discriminatory, filler	metal	met	R	15	1
2	66.7368	5.5614	5	f	discriminatory, filler	metal	woo	L	16	1
2	66.7368	5.5614	5	f	discriminatory, filler	metal	met	R	17	1
2	66.7368	5.5614	5	f	discriminatory, filler	metal	met	R	18	1
2	66.7368	5.5614	5	f	discriminatory, filler	metal	woo	L	19	1
2	66.7368	5.5614	5	f	discriminatory, filler	metal	woo	L	20	1
3	50.5263	4.21053	4	f	discriminatory, filler	wood	met	L	1	1
3	50.5263	4.21053	4	f	discriminatory, filler	wood	woo	R	2	1
3	50.5263	4.21053	4	f	discriminatory, filler	wood	woo	R	3	0
3	50.5263	4.21053	4	f	discriminatory, filler	wood	met	L	4	1
3	50.5263	4.21053	4	f	discriminatory, filler	wood	woo	R	5	0
3	50.5263	4.21053	4	f	discriminatory, filler	wood	woo	R	6	0
3	50.5263	4.21053	4	f	discriminatory, filler	wood	met	L	7	1
3	50.5263	4.21053	4	f	discriminatory, filler	wood	met	L	8	1
3	50.5263	4.21053	4	f	discriminatory, filler	wood	woo	R	9	0
3	50.5263	4.21053	4	f	discriminatory, filler	wood	met	L	10	1
3	50.5263	4.21053	4	f	discriminatory, filler	wood	woo	R	11	0
3	50.5263	4.21053	4	f	discriminatory, filler	wood	woo	R	12	0
3	50.5263	4.21053	4	f	discriminatory, filler	wood	met	L	13	1
3	50.5263	4.21053	4	f	discriminatory, filler	wood	met	L	14	1
3	50.5263	4.21053	4	f	discriminatory, filler	wood	woo	R	15	0
3	50.5263	4.21053	4	f	discriminatory, filler	wood	met	L	16	1
3	50.5263	4.21053	4	f	discriminatory, filler	wood	woo	R	17	0
3	50.5263	4.21053	4	f	discriminatory, filler	wood	met	L	18	1
3	50.5263	4.21053	4	f	discriminatory, filler	wood	woo	R	19	0
3	50.5263	4.21053	4	f	discriminatory, filler	wood	met	L	20	1
4	49.6053	4.13377	4	m	discriminatory, filler	wood	met	L	1	1
4	49.6053	4.13377	4	m	discriminatory, filler	wood	woo	R	2	1
4	49.6053	4.13377	4	m	discriminatory, filler	wood	met	L	3	1
4	49.6053	4.13377	4	m	discriminatory, filler	wood	met	L	4	1
4	49.6053	4.13377	4	m	discriminatory, filler	wood	woo	R	5	1
4	49.6053	4.13377	4	m	discriminatory, filler	wood	met	L	6	1
4	49.6053	4.13377	4	m	discriminatory, filler	wood	woo	R	7	1
4	49.6053	4.13377	4	m	discriminatory, filler	wood	met	L	8	1
4	49.6053	4.13377	4	m	discriminatory, filler	wood	woo	R	9	1
4	49.6053	4.13377	4	m	discriminatory, filler	wood	woo	R	10	1
4	49.6053	4.13377	4	m	discriminatory, filler	wood	met	L	11	1
4	49.6053	4.13377	4	m	discriminatory, filler	wood	woo	R	12	1
4	49.6053	4.13377	4	m	discriminatory, filler	wood	woo	R	13	1
4	49.6053	4.13377	4	m	discriminatory, filler	wood	met	L	14	1
4	49.6053	4.13377	4	m	discriminatory, filler	wood	woo	R	15	1
4	49.6053	4.13377	4	m	discriminatory, filler	wood	met	L	16	1
4	49.6053	4.13377	4	m	discriminatory, filler	wood	met	L	17	1
4	49.6053	4.13377	4	m	discriminatory, filler	wood	woo	R	18	1
4	49.6053	4.13377	4	m	discriminatory, filler	wood	met	L	19	1
4	49.6053	4.13377	4	m	discriminatory, filler	wood	woo	R	20	1
5	60.4605	5.03838	5	m	discriminatory, filler	wood	met	L	1	0
5	60.4605	5.03838	5	m	discriminatory, filler	wood	woo	R	2	0
5	60.4605	5.03838	5	m	discriminatory, filler	wood	met	L	3	0
5	60.4605	5.03838	5	m	discriminatory, filler	wood	woo	R	4	0
5	60.4605	5.03838	5	m	discriminatory, filler	wood	met	L	5	0
5	60.4605	5.03838	5	m	discriminatory, filler	wood	woo	R	6	0
5	60.4605	5.03838	5	m	discriminatory, filler	wood	woo	R	7	1
5	60.4605	5.03838	5	m	discriminatory, filler	wood	met	L	8	1
5	60.4605	5.03838	5	m	discriminatory, filler	wood	met	L	9	0
5	60.4605	5.03838	5	m	discriminatory, filler	wood	woo	R	10	0
5	60.4605	5.03838	5	m	discriminatory, filler	wood	met	L	11	0
5	60.4605	5.03838	5	m	discriminatory, filler	wood	woo	R	12	1
5	60.4605	5.03838	5	m	discriminatory, filler	wood	met	L	13	1
5	60.4605	5.03838	5	m	discriminatory, filler	wood	woo	R	14	1
5	60.4605	5.03838	5	m	discriminatory, filler	wood	woo	R	15	1
5	60.4605	5.03838	5	m	discriminatory, filler	wood	met	L	16	1
5	60.4605	5.03838	5	m	discriminatory, filler	wood	met	L	17	0
5	60.4605	5.03838	5	m	discriminatory, filler	wood	woo	R	18	0
5	60.4605	5.03838	5	m	discriminatory, filler	wood	met	L	19	1
5	60.4605	5.03838	5	m	discriminatory, filler	wood	woo	R	20	1
6	51.1645	4.26371	4	f	filler, discriminatory	wood	met	L	1	1
6	51.1645	4.26371	4	f	filler, discriminatory	wood	woo	R	2	1
6	51.1645	4.26371	4	f	filler, discriminatory	wood	woo	R	3	0
6	51.1645	4.26371	4	f	filler, discriminatory	wood	met	L	4	0
6	51.1645	4.26371	4	f	filler, discriminatory	wood	woo	R	5	1
6	51.1645	4.26371	4	f	filler, discriminatory	wood	met	L	6	1
6	51.1645	4.26371	4	f	filler, discriminatory	wood	woo	R	7	1
6	51.1645	4.26371	4	f	filler, discriminatory	wood	met	L	8	1
6	51.1645	4.26371	4	f	filler, discriminatory	wood	met	L	9	1
6	51.1645	4.26371	4	f	filler, discriminatory	wood	woo	R	10	0
6	51.1645	4.26371	4	f	filler, discriminatory	wood	woo	R	11	0
6	51.1645	4.26371	4	f	filler, discriminatory	wood	met	L	12	1
6	51.1645	4.26371	4	f	filler, discriminatory	wood	met	L	13	1
6	51.1645	4.26371	4	f	filler, discriminatory	wood	woo	R	14	1
6	51.1645	4.26371	4	f	filler, discriminatory	wood	woo	R	15	0
6	51.1645	4.26371	4	f	filler, discriminatory	wood	met	L	16	1
6	51.1645	4.26371	4	f	filler, discriminatory	wood	woo	R	17	1
6	51.1645	4.26371	4	f	filler, discriminatory	wood	woo	R	18	0
6	51.1645	4.26371	4	f	filler, discriminatory	wood	met	L	19	1
6	51.1645	4.26371	4	f	filler, discriminatory	wood	met	L	20	1
7	71.4934	5.95779	5	f	filler, discriminatory	metal	woo	L	1	1
7	71.4934	5.95779	5	f	filler, discriminatory	metal	met	R	2	1
7	71.4934	5.95779	5	f	filler, discriminatory	metal	met	R	3	1
7	71.4934	5.95779	5	f	filler, discriminatory	metal	woo	L	4	0
7	71.4934	5.95779	5	f	filler, discriminatory	metal	met	R	5	0
7	71.4934	5.95779	5	f	filler, discriminatory	metal	met	R	6	1
7	71.4934	5.95779	5	f	filler, discriminatory	metal	woo	L	7	1
7	71.4934	5.95779	5	f	filler, discriminatory	metal	woo	L	8	0
7	71.4934	5.95779	5	f	filler, discriminatory	metal	met	R	9	0
7	71.4934	5.95779	5	f	filler, discriminatory	metal	woo	L	10	0
7	71.4934	5.95779	5	f	filler, discriminatory	metal	met	R	11	1
7	71.4934	5.95779	5	f	filler, discriminatory	metal	met	R	12	0
7	71.4934	5.95779	5	f	filler, discriminatory	metal	woo	L	13	1
7	71.4934	5.95779	5	f	filler, discriminatory	metal	woo	L	14	0
7	71.4934	5.95779	5	f	filler, discriminatory	metal	met	R	15	0
7	71.4934	5.95779	5	f	filler, discriminatory	metal	woo	L	16	1
7	71.4934	5.95779	5	f	filler, discriminatory	metal	met	R	17	1
7	71.4934	5.95779	5	f	filler, discriminatory	metal	woo	L	18	1
7	71.4934	5.95779	5	f	filler, discriminatory	metal	met	R	19	0
7	71.4934	5.95779	5	f	filler, discriminatory	metal	woo	L	20	0
9	62.6579	5.22149	5	f	filler, discriminatory	metal	woo	L	1	1
9	62.6579	5.22149	5	f	filler, discriminatory	metal	met	R	2	1
9	62.6579	5.22149	5	f	filler, discriminatory	metal	woo	L	3	1
9	62.6579	5.22149	5	f	filler, discriminatory	metal	met	R	4	1
9	62.6579	5.22149	5	f	filler, discriminatory	metal	woo	L	5	1
9	62.6579	5.22149	5	f	filler, discriminatory	metal	met	R	6	1
9	62.6579	5.22149	5	f	filler, discriminatory	metal	met	R	7	0
9	62.6579	5.22149	5	f	filler, discriminatory	metal	woo	L	8	1
9	62.6579	5.22149	5	f	filler, discriminatory	metal	woo	L	9	0
9	62.6579	5.22149	5	f	filler, discriminatory	metal	met	R	10	1
9	62.6579	5.22149	5	f	filler, discriminatory	metal	woo	L	11	1
9	62.6579	5.22149	5	f	filler, discriminatory	metal	met	R	12	1
9	62.6579	5.22149	5	f	filler, discriminatory	metal	woo	L	13	1
9	62.6579	5.22149	5	f	filler, discriminatory	metal	met	R	14	1
9	62.6579	5.22149	5	f	filler, discriminatory	metal	met	R	15	0
9	62.6579	5.22149	5	f	filler, discriminatory	metal	woo	L	16	1
9	62.6579	5.22149	5	f	filler, discriminatory	metal	woo	L	17	0
9	62.6579	5.22149	5	f	filler, discriminatory	metal	met	R	18	1
9	62.6579	5.22149	5	f	filler, discriminatory	metal	woo	L	19	1
9	62.6579	5.22149	5	f	filler, discriminatory	metal	met	R	20	1
10	51.9671	4.33059	4	f	filler, discriminatory	wood	met	L	1	1
10	51.9671	4.33059	4	f	filler, discriminatory	wood	woo	R	2	0
10	51.9671	4.33059	4	f	filler, discriminatory	wood	woo	R	3	0
10	51.9671	4.33059	4	f	filler, discriminatory	wood	met	L	4	0
10	51.9671	4.33059	4	f	filler, discriminatory	wood	woo	R	5	0
10	51.9671	4.33059	4	f	filler, discriminatory	wood	met	L	6	0
10	51.9671	4.33059	4	f	filler, discriminatory	wood	woo	R	7	1
10	51.9671	4.33059	4	f	filler, discriminatory	wood	met	L	8	0
10	51.9671	4.33059	4	f	filler, discriminatory	wood	met	L	9	1
10	51.9671	4.33059	4	f	filler, discriminatory	wood	woo	R	10	0
10	51.9671	4.33059	4	f	filler, discriminatory	wood	woo	R	11	1
10	51.9671	4.33059	4	f	filler, discriminatory	wood	met	L	12	1
10	51.9671	4.33059	4	f	filler, discriminatory	wood	met	L	13	0
10	51.9671	4.33059	4	f	filler, discriminatory	wood	woo	R	14	0
10	51.9671	4.33059	4	f	filler, discriminatory	wood	woo	R	15	1
10	51.9671	4.33059	4	f	filler, discriminatory	wood	met	L	16	0
10	51.9671	4.33059	4	f	filler, discriminatory	wood	woo	R	17	1
10	51.9671	4.33059	4	f	filler, discriminatory	wood	woo	R	18	0
10	51.9671	4.33059	4	f	filler, discriminatory	wood	met	L	19	0
10	51.9671	4.33059	4	f	filler, discriminatory	wood	met	L	20	1
11	65.6908	5.47423	5	m	filler, discriminatory	wood	met	L	1	1
11	65.6908	5.47423	5	m	filler, discriminatory	wood	woo	R	2	0
11	65.6908	5.47423	5	m	filler, discriminatory	wood	met	L	3	1
11	65.6908	5.47423	5	m	filler, discriminatory	wood	woo	R	4	1
11	65.6908	5.47423	5	m	filler, discriminatory	wood	met	L	5	1
11	65.6908	5.47423	5	m	filler, discriminatory	wood	woo	R	6	1
11	65.6908	5.47423	5	m	filler, discriminatory	wood	woo	R	7	0
11	65.6908	5.47423	5	m	filler, discriminatory	wood	met	L	8	1
11	65.6908	5.47423	5	m	filler, discriminatory	wood	met	L	9	1
11	65.6908	5.47423	5	m	filler, discriminatory	wood	woo	R	10	0
11	65.6908	5.47423	5	m	filler, discriminatory	wood	met	L	11	1
11	65.6908	5.47423	5	m	filler, discriminatory	wood	woo	R	12	0
11	65.6908	5.47423	5	m	filler, discriminatory	wood	met	L	13	1
11	65.6908	5.47423	5	m	filler, discriminatory	wood	woo	R	14	1
11	65.6908	5.47423	5	m	filler, discriminatory	wood	woo	R	15	0
11	65.6908	5.47423	5	m	filler, discriminatory	wood	met	L	16	1
11	65.6908	5.47423	5	m	filler, discriminatory	wood	met	L	17	1
11	65.6908	5.47423	5	m	filler, discriminatory	wood	woo	R	18	1
11	65.6908	5.47423	5	m	filler, discriminatory	wood	met	L	19	1
11	65.6908	5.47423	5	m	filler, discriminatory	wood	woo	R	20	1
12	59.7237	4.97697	4	f	filler, discriminatory	metal	woo	L	1	1
12	59.7237	4.97697	4	f	filler, discriminatory	metal	met	R	2	1
12	59.7237	4.97697	4	f	filler, discriminatory	metal	met	R	3	1
12	59.7237	4.97697	4	f	filler, discriminatory	metal	woo	L	4	0
12	59.7237	4.97697	4	f	filler, discriminatory	metal	met	R	5	0
12	59.7237	4.97697	4	f	filler, discriminatory	metal	woo	L	6	1
12	59.7237	4.97697	4	f	filler, discriminatory	metal	met	R	7	1
12	59.7237	4.97697	4	f	filler, discriminatory	metal	woo	L	8	1
12	59.7237	4.97697	4	f	filler, discriminatory	metal	woo	L	9	0
12	59.7237	4.97697	4	f	filler, discriminatory	metal	met	R	10	0
12	59.7237	4.97697	4	f	filler, discriminatory	metal	met	R	11	0
12	59.7237	4.97697	4	f	filler, discriminatory	metal	woo	L	12	0
12	59.7237	4.97697	4	f	filler, discriminatory	metal	woo	L	13	0
12	59.7237	4.97697	4	f	filler, discriminatory	metal	met	R	14	0
12	59.7237	4.97697	4	f	filler, discriminatory	metal	met	R	15	0
12	59.7237	4.97697	4	f	filler, discriminatory	metal	woo	L	16	1
12	59.7237	4.97697	4	f	filler, discriminatory	metal	met	R	17	1
12	59.7237	4.97697	4	f	filler, discriminatory	metal	met	R	18	0
12	59.7237	4.97697	4	f	filler, discriminatory	metal	woo	L	19	1
12	59.7237	4.97697	4	f	filler, discriminatory	metal	woo	L	20	0
20	59.6053	4.96711	4	m	discriminatory, filler	wood	met	L	1	1
20	59.6053	4.96711	4	m	discriminatory, filler	wood	woo	R	2	0
20	59.6053	4.96711	4	m	discriminatory, filler	wood	met	L	3	1
20	59.6053	4.96711	4	m	discriminatory, filler	wood	woo	R	4	1
20	59.6053	4.96711	4	m	discriminatory, filler	wood	met	L	5	1
20	59.6053	4.96711	4	m	discriminatory, filler	wood	woo	R	6	0
20	59.6053	4.96711	4	m	discriminatory, filler	wood	woo	R	7	0
20	59.6053	4.96711	4	m	discriminatory, filler	wood	met	L	8	1
20	59.6053	4.96711	4	m	discriminatory, filler	wood	met	L	9	1
20	59.6053	4.96711	4	m	discriminatory, filler	wood	woo	R	10	0
20	59.6053	4.96711	4	m	discriminatory, filler	wood	met	L	11	1
20	59.6053	4.96711	4	m	discriminatory, filler	wood	woo	R	12	0
20	59.6053	4.96711	4	m	discriminatory, filler	wood	met	L	13	1
20	59.6053	4.96711	4	m	discriminatory, filler	wood	woo	R	14	0
20	59.6053	4.96711	4	m	discriminatory, filler	wood	woo	R	15	0
20	59.6053	4.96711	4	m	discriminatory, filler	wood	met	L	16	1
20	59.6053	4.96711	4	m	discriminatory, filler	wood	met	L	17	1
20	59.6053	4.96711	4	m	discriminatory, filler	wood	woo	R	18	1
20	59.6053	4.96711	4	m	discriminatory, filler	wood	met	L	19	1
20	59.6053	4.96711	4	m	discriminatory, filler	wood	woo	R	20	1
21	56.4079	4.70066	4	m	discriminatory, filler	metal	woo	L	1	0
21	56.4079	4.70066	4	m	discriminatory, filler	metal	met	R	2	0
21	56.4079	4.70066	4	m	discriminatory, filler	metal	woo	L	3	1
21	56.4079	4.70066	4	m	discriminatory, filler	metal	met	R	4	1
21	56.4079	4.70066	4	m	discriminatory, filler	metal	woo	L	5	1
21	56.4079	4.70066	4	m	discriminatory, filler	metal	met	R	6	0
21	56.4079	4.70066	4	m	discriminatory, filler	metal	met	R	7	1
21	56.4079	4.70066	4	m	discriminatory, filler	metal	woo	L	8	0
21	56.4079	4.70066	4	m	discriminatory, filler	metal	woo	L	9	0
21	56.4079	4.70066	4	m	discriminatory, filler	metal	met	R	10	0
21	56.4079	4.70066	4	m	discriminatory, filler	metal	woo	L	11	0
21	56.4079	4.70066	4	m	discriminatory, filler	metal	met	R	12	0
21	56.4079	4.70066	4	m	discriminatory, filler	metal	woo	L	13	1
21	56.4079	4.70066	4	m	discriminatory, filler	metal	met	R	14	1
21	56.4079	4.70066	4	m	discriminatory, filler	metal	met	R	15	0
21	56.4079	4.70066	4	m	discriminatory, filler	metal	woo	L	16	1
21	56.4079	4.70066	4	m	discriminatory, filler	metal	woo	L	17	1
21	56.4079	4.70066	4	m	discriminatory, filler	metal	met	R	18	1
21	56.4079	4.70066	4	m	discriminatory, filler	metal	woo	L	19	0
21	56.4079	4.70066	4	m	discriminatory, filler	metal	met	R	20	0
22	56.9013	4.74178	4	m	filler, discriminatory	metal	woo	L	1	0
22	56.9013	4.74178	4	m	filler, discriminatory	metal	met	R	2	1
22	56.9013	4.74178	4	m	filler, discriminatory	metal	woo	L	3	1
22	56.9013	4.74178	4	m	filler, discriminatory	metal	woo	L	4	1
22	56.9013	4.74178	4	m	filler, discriminatory	metal	met	R	5	1
22	56.9013	4.74178	4	m	filler, discriminatory	metal	woo	L	6	1
22	56.9013	4.74178	4	m	filler, discriminatory	metal	met	R	7	1
22	56.9013	4.74178	4	m	filler, discriminatory	metal	woo	L	8	1
22	56.9013	4.74178	4	m	filler, discriminatory	metal	met	R	9	1
22	56.9013	4.74178	4	m	filler, discriminatory	metal	met	R	10	1
22	56.9013	4.74178	4	m	filler, discriminatory	metal	woo	L	11	1
22	56.9013	4.74178	4	m	filler, discriminatory	metal	met	R	12	1
22	56.9013	4.74178	4	m	filler, discriminatory	metal	met	R	13	1
22	56.9013	4.74178	4	m	filler, discriminatory	metal	woo	L	14	1
22	56.9013	4.74178	4	m	filler, discriminatory	metal	met	R	15	1
22	56.9013	4.74178	4	m	filler, discriminatory	metal	woo	L	16	1
22	56.9013	4.74178	4	m	filler, discriminatory	metal	woo	L	17	1
22	56.9013	4.74178	4	m	filler, discriminatory	metal	met	R	18	1
22	56.9013	4.74178	4	m	filler, discriminatory	metal	woo	L	19	1
22	56.9013	4.74178	4	m	filler, discriminatory	metal	met	R	20	1
23	53.1316	4.42763	4	f	discriminatory, filler	wood	woo	R	1	1
23	53.1316	4.42763	4	f	discriminatory, filler	wood	met	L	2	1
23	53.1316	4.42763	4	f	discriminatory, filler	wood	met	L	3	0
23	53.1316	4.42763	4	f	discriminatory, filler	wood	woo	R	4	1
23	53.1316	4.42763	4	f	discriminatory, filler	wood	met	L	5	1
23	53.1316	4.42763	4	f	discriminatory, filler	wood	met	L	6	0
23	53.1316	4.42763	4	f	discriminatory, filler	wood	woo	R	7	1
23	53.1316	4.42763	4	f	discriminatory, filler	wood	woo	R	8	0
23	53.1316	4.42763	4	f	discriminatory, filler	wood	met	L	9	1
23	53.1316	4.42763	4	f	discriminatory, filler	wood	woo	R	10	0
23	53.1316	4.42763	4	f	discriminatory, filler	wood	met	L	11	0
23	53.1316	4.42763	4	f	discriminatory, filler	wood	met	L	12	1
23	53.1316	4.42763	4	f	discriminatory, filler	wood	woo	R	13	1
23	53.1316	4.42763	4	f	discriminatory, filler	wood	woo	R	14	0
23	53.1316	4.42763	4	f	discriminatory, filler	wood	met	L	15	0
23	53.1316	4.42763	4	f	discriminatory, filler	wood	woo	R	16	0
23	53.1316	4.42763	4	f	discriminatory, filler	wood	met	L	17	1
23	53.1316	4.42763	4	f	discriminatory, filler	wood	woo	R	18	1
23	53.1316	4.42763	4	f	discriminatory, filler	wood	met	L	19	1
23	53.1316	4.42763	4	f	discriminatory, filler	wood	woo	R	20	1
24	51.9342	4.32785	4	f	filler, discriminatory	wood	met	L	1	0
24	51.9342	4.32785	4	f	filler, discriminatory	wood	woo	R	2	1
24	51.9342	4.32785	4	f	filler, discriminatory	wood	met	L	3	1
24	51.9342	4.32785	4	f	filler, discriminatory	wood	met	L	4	0
24	51.9342	4.32785	4	f	filler, discriminatory	wood	woo	R	5	0
24	51.9342	4.32785	4	f	filler, discriminatory	wood	met	L	6	1
24	51.9342	4.32785	4	f	filler, discriminatory	wood	woo	R	7	0
24	51.9342	4.32785	4	f	filler, discriminatory	wood	met	L	8	0
24	51.9342	4.32785	4	f	filler, discriminatory	wood	woo	R	9	0
24	51.9342	4.32785	4	f	filler, discriminatory	wood	woo	R	10	1
24	51.9342	4.32785	4	f	filler, discriminatory	wood	met	L	11	0
24	51.9342	4.32785	4	f	filler, discriminatory	wood	woo	R	12	0
24	51.9342	4.32785	4	f	filler, discriminatory	wood	woo	R	13	0
24	51.9342	4.32785	4	f	filler, discriminatory	wood	met	L	14	1
24	51.9342	4.32785	4	f	filler, discriminatory	wood	woo	R	15	1
24	51.9342	4.32785	4	f	filler, discriminatory	wood	met	L	16	1
24	51.9342	4.32785	4	f	filler, discriminatory	wood	met	L	17	1
24	51.9342	4.32785	4	f	filler, discriminatory	wood	woo	R	18	0
24	51.9342	4.32785	4	f	filler, discriminatory	wood	met	L	19	1
24	51.9342	4.32785	4	f	filler, discriminatory	wood	woo	R	20	0
28	49.5724	4.13103	4	f	filler, discriminatory	wood	met	L	1	1
28	49.5724	4.13103	4	f	filler, discriminatory	wood	woo	R	2	1
28	49.5724	4.13103	4	f	filler, discriminatory	wood	met	L	3	1
28	49.5724	4.13103	4	f	filler, discriminatory	wood	met	L	4	0
28	49.5724	4.13103	4	f	filler, discriminatory	wood	woo	R	5	1
28	49.5724	4.13103	4	f	filler, discriminatory	wood	woo	R	6	1
28	49.5724	4.13103	4	f	filler, discriminatory	wood	met	L	7	1
28	49.5724	4.13103	4	f	filler, discriminatory	wood	met	L	8	0
28	49.5724	4.13103	4	f	filler, discriminatory	wood	woo	R	9	1
28	49.5724	4.13103	4	f	filler, discriminatory	wood	woo	R	10	1
28	49.5724	4.13103	4	f	filler, discriminatory	wood	met	L	11	1
28	49.5724	4.13103	4	f	filler, discriminatory	wood	woo	R	12	1
28	49.5724	4.13103	4	f	filler, discriminatory	wood	met	L	13	1
28	49.5724	4.13103	4	f	filler, discriminatory	wood	woo	R	14	1
28	49.5724	4.13103	4	f	filler, discriminatory	wood	woo	R	15	0
28	49.5724	4.13103	4	f	filler, discriminatory	wood	met	L	16	1
28	49.5724	4.13103	4	f	filler, discriminatory	wood	met	L	17	0
28	49.5724	4.13103	4	f	filler, discriminatory	wood	woo	R	18	0
28	49.5724	4.13103	4	f	filler, discriminatory	wood	met	L	19	0
28	49.5724	4.13103	4	f	filler, discriminatory	wood	woo	R	20	1
29	52.8355	4.40296	4	m	discriminatory, filler	wood	met	L	1	1
29	52.8355	4.40296	4	m	discriminatory, filler	wood	woo	R	2	0
29	52.8355	4.40296	4	m	discriminatory, filler	wood	woo	R	3	1
29	52.8355	4.40296	4	m	discriminatory, filler	wood	met	L	4	0
29	52.8355	4.40296	4	m	discriminatory, filler	wood	woo	R	5	0
29	52.8355	4.40296	4	m	discriminatory, filler	wood	met	L	6	0
29	52.8355	4.40296	4	m	discriminatory, filler	wood	woo	R	7	1
29	52.8355	4.40296	4	m	discriminatory, filler	wood	met	L	8	1
29	52.8355	4.40296	4	m	discriminatory, filler	wood	met	L	9	1
29	52.8355	4.40296	4	m	discriminatory, filler	wood	woo	R	10	1
29	52.8355	4.40296	4	m	discriminatory, filler	wood	woo	R	11	0
29	52.8355	4.40296	4	m	discriminatory, filler	wood	met	L	12	1
29	52.8355	4.40296	4	m	discriminatory, filler	wood	met	L	13	0
29	52.8355	4.40296	4	m	discriminatory, filler	wood	woo	R	14	0
29	52.8355	4.40296	4	m	discriminatory, filler	wood	woo	R	15	0
29	52.8355	4.40296	4	m	discriminatory, filler	wood	met	L	16	1
29	52.8355	4.40296	4	m	discriminatory, filler	wood	woo	R	17	0
29	52.8355	4.40296	4	m	discriminatory, filler	wood	woo	R	18	0
29	52.8355	4.40296	4	m	discriminatory, filler	wood	met	L	19	1
29	52.8355	4.40296	4	m	discriminatory, filler	wood	met	L	20	0
35	53.8355	4.48629	4	m	filler, discriminatory	wood	met	L	1	1
35	53.8355	4.48629	4	m	filler, discriminatory	wood	woo	R	2	0
35	53.8355	4.48629	4	m	filler, discriminatory	wood	met	L	3	0
35	53.8355	4.48629	4	m	filler, discriminatory	wood	woo	R	4	0
35	53.8355	4.48629	4	m	filler, discriminatory	wood	met	L	5	1
35	53.8355	4.48629	4	m	filler, discriminatory	wood	woo	R	6	0
35	53.8355	4.48629	4	m	filler, discriminatory	wood	woo	R	7	0
35	53.8355	4.48629	4	m	filler, discriminatory	wood	met	L	8	0
35	53.8355	4.48629	4	m	filler, discriminatory	wood	met	L	9	1
35	53.8355	4.48629	4	m	filler, discriminatory	wood	woo	R	10	1
35	53.8355	4.48629	4	m	filler, discriminatory	wood	met	L	11	0
35	53.8355	4.48629	4	m	filler, discriminatory	wood	woo	R	12	0
35	53.8355	4.48629	4	m	filler, discriminatory	wood	met	L	13	0
35	53.8355	4.48629	4	m	filler, discriminatory	wood	woo	R	14	1
35	53.8355	4.48629	4	m	filler, discriminatory	wood	woo	R	15	1
35	53.8355	4.48629	4	m	filler, discriminatory	wood	met	L	16	0
35	53.8355	4.48629	4	m	filler, discriminatory	wood	met	L	17	1
35	53.8355	4.48629	4	m	filler, discriminatory	wood	woo	R	18	1
35	53.8355	4.48629	4	m	filler, discriminatory	wood	met	L	19	1
35	53.8355	4.48629	4	m	filler, discriminatory	wood	woo	R	20	1
37	49.9013	4.15844	4	m	filler, discriminatory	wood	met	L	1	1
37	49.9013	4.15844	4	m	filler, discriminatory	wood	woo	R	2	1
37	49.9013	4.15844	4	m	filler, discriminatory	wood	woo	R	3	0
37	49.9013	4.15844	4	m	filler, discriminatory	wood	met	L	4	0
37	49.9013	4.15844	4	m	filler, discriminatory	wood	woo	R	5	1
37	49.9013	4.15844	4	m	filler, discriminatory	wood	met	L	6	1
37	49.9013	4.15844	4	m	filler, discriminatory	wood	woo	R	7	0
37	49.9013	4.15844	4	m	filler, discriminatory	wood	met	L	8	1
37	49.9013	4.15844	4	m	filler, discriminatory	wood	met	L	9	1
37	49.9013	4.15844	4	m	filler, discriminatory	wood	woo	R	10	0
37	49.9013	4.15844	4	m	filler, discriminatory	wood	woo	R	11	0
37	49.9013	4.15844	4	m	filler, discriminatory	wood	met	L	12	1
37	49.9013	4.15844	4	m	filler, discriminatory	wood	met	L	13	1
37	49.9013	4.15844	4	m	filler, discriminatory	wood	woo	R	14	0
37	49.9013	4.15844	4	m	filler, discriminatory	wood	woo	R	15	0
37	49.9013	4.15844	4	m	filler, discriminatory	wood	met	L	16	0
37	49.9013	4.15844	4	m	filler, discriminatory	wood	woo	R	17	0
37	49.9013	4.15844	4	m	filler, discriminatory	wood	woo	R	18	1
37	49.9013	4.15844	4	m	filler, discriminatory	wood	met	L	19	1
37	49.9013	4.15844	4	m	filler, discriminatory	wood	met	L	20	0
39	56.3947	4.69956	4	f	discriminatory, filler	metal	woo	L	1	1
39	56.3947	4.69956	4	f	discriminatory, filler	metal	met	R	2	1
39	56.3947	4.69956	4	f	discriminatory, filler	metal	met	R	3	0
39	56.3947	4.69956	4	f	discriminatory, filler	metal	woo	L	4	0
39	56.3947	4.69956	4	f	discriminatory, filler	metal	met	R	5	0
39	56.3947	4.69956	4	f	discriminatory, filler	metal	met	R	6	1
39	56.3947	4.69956	4	f	discriminatory, filler	metal	woo	L	7	1
39	56.3947	4.69956	4	f	discriminatory, filler	metal	woo	L	8	1
39	56.3947	4.69956	4	f	discriminatory, filler	metal	met	R	9	0
39	56.3947	4.69956	4	f	discriminatory, filler	metal	woo	L	10	0
39	56.3947	4.69956	4	f	discriminatory, filler	metal	met	R	11	0
39	56.3947	4.69956	4	f	discriminatory, filler	metal	met	R	12	1
39	56.3947	4.69956	4	f	discriminatory, filler	metal	woo	L	13	1
39	56.3947	4.69956	4	f	discriminatory, filler	metal	woo	L	14	1
39	56.3947	4.69956	4	f	discriminatory, filler	metal	met	R	15	0
39	56.3947	4.69956	4	f	discriminatory, filler	metal	woo	L	16	0
39	56.3947	4.69956	4	f	discriminatory, filler	metal	met	R	17	0
39	56.3947	4.69956	4	f	discriminatory, filler	metal	woo	L	18	1
39	56.3947	4.69956	4	f	discriminatory, filler	metal	met	R	19	0
39	56.3947	4.69956	4	f	discriminatory, filler	metal	woo	L	20	0
42	52.1974	4.34978	4	m	filler, discriminatory	wood	met	L	1	0
42	52.1974	4.34978	4	m	filler, discriminatory	wood	woo	R	2	1
42	52.1974	4.34978	4	m	filler, discriminatory	wood	woo	R	3	0
42	52.1974	4.34978	4	m	filler, discriminatory	wood	met	L	4	1
42	52.1974	4.34978	4	m	filler, discriminatory	wood	woo	R	5	1
42	52.1974	4.34978	4	m	filler, discriminatory	wood	woo	R	6	0
42	52.1974	4.34978	4	m	filler, discriminatory	wood	met	L	7	0
42	52.1974	4.34978	4	m	filler, discriminatory	wood	met	L	8	0
42	52.1974	4.34978	4	m	filler, discriminatory	wood	woo	R	9	0
42	52.1974	4.34978	4	m	filler, discriminatory	wood	met	L	10	1
42	52.1974	4.34978	4	m	filler, discriminatory	wood	woo	R	11	0
42	52.1974	4.34978	4	m	filler, discriminatory	wood	woo	R	12	1
42	52.1974	4.34978	4	m	filler, discriminatory	wood	met	L	13	1
42	52.1974	4.34978	4	m	filler, discriminatory	wood	met	L	14	0
42	52.1974	4.34978	4	m	filler, discriminatory	wood	woo	R	15	0
42	52.1974	4.34978	4	m	filler, discriminatory	wood	met	L	16	1
42	52.1974	4.34978	4	m	filler, discriminatory	wood	woo	R	17	1
42	52.1974	4.34978	4	m	filler, discriminatory	wood	met	L	18	1
42	52.1974	4.34978	4	m	filler, discriminatory	wood	woo	R	19	0
42	52.1974	4.34978	4	m	filler, discriminatory	wood	met	L	20	0
43	48.5395	4.04496	4	m	discriminatory, filler	metal	woo	L	1	1
43	48.5395	4.04496	4	m	discriminatory, filler	metal	met	R	2	1
43	48.5395	4.04496	4	m	discriminatory, filler	metal	woo	L	3	1
43	48.5395	4.04496	4	m	discriminatory, filler	metal	woo	L	4	0
43	48.5395	4.04496	4	m	discriminatory, filler	metal	met	R	5	1
43	48.5395	4.04496	4	m	discriminatory, filler	metal	woo	L	6	1
43	48.5395	4.04496	4	m	discriminatory, filler	metal	met	R	7	1
43	48.5395	4.04496	4	m	discriminatory, filler	metal	woo	L	8	1
43	48.5395	4.04496	4	m	discriminatory, filler	metal	met	R	9	1
43	48.5395	4.04496	4	m	discriminatory, filler	metal	met	R	10	0
43	48.5395	4.04496	4	m	discriminatory, filler	metal	woo	L	11	0
43	48.5395	4.04496	4	m	discriminatory, filler	metal	met	R	12	0
43	48.5395	4.04496	4	m	discriminatory, filler	metal	met	R	13	0
43	48.5395	4.04496	4	m	discriminatory, filler	metal	woo	L	14	1
43	48.5395	4.04496	4	m	discriminatory, filler	metal	met	R	15	1
43	48.5395	4.04496	4	m	discriminatory, filler	metal	woo	L	16	0
43	48.5395	4.04496	4	m	discriminatory, filler	metal	woo	L	17	1
43	48.5395	4.04496	4	m	discriminatory, filler	metal	met	R	18	0
43	48.5395	4.04496	4	m	discriminatory, filler	metal	woo	L	19	1
43	48.5395	4.04496	4	m	discriminatory, filler	metal	met	R	20	1
46	55.6711	4.63925	4	m	discriminatory, filler	metal	woo	L	1	1
46	55.6711	4.63925	4	m	discriminatory, filler	metal	met	R	2	1
46	55.6711	4.63925	4	m	discriminatory, filler	metal	woo	L	3	1
46	55.6711	4.63925	4	m	discriminatory, filler	metal	met	R	4	1
46	55.6711	4.63925	4	m	discriminatory, filler	metal	woo	L	5	1
46	55.6711	4.63925	4	m	discriminatory, filler	metal	met	R	6	1
46	55.6711	4.63925	4	m	discriminatory, filler	metal	met	R	7	0
46	55.6711	4.63925	4	m	discriminatory, filler	metal	woo	L	8	0
46	55.6711	4.63925	4	m	discriminatory, filler	metal	woo	L	9	0
46	55.6711	4.63925	4	m	discriminatory, filler	metal	met	R	10	0
46	55.6711	4.63925	4	m	discriminatory, filler	metal	woo	L	11	1
46	55.6711	4.63925	4	m	discriminatory, filler	metal	met	R	12	1
46	55.6711	4.63925	4	m	discriminatory, filler	metal	woo	L	13	1
46	55.6711	4.63925	4	m	discriminatory, filler	metal	met	R	14	1
46	55.6711	4.63925	4	m	discriminatory, filler	metal	met	R	15	0
46	55.6711	4.63925	4	m	discriminatory, filler	metal	woo	L	16	0
46	55.6711	4.63925	4	m	discriminatory, filler	metal	woo	L	17	0
46	55.6711	4.63925	4	m	discriminatory, filler	metal	met	R	18	1
46	55.6711	4.63925	4	m	discriminatory, filler	metal	woo	L	19	1
46	55.6711	4.63925	4	m	discriminatory, filler	metal	met	R	20	1
49	55.2303	4.60252	4	m	discriminatory, filler	metal	woo	L	1	1
49	55.2303	4.60252	4	m	discriminatory, filler	metal	met	R	2	1
49	55.2303	4.60252	4	m	discriminatory, filler	metal	met	R	3	0
49	55.2303	4.60252	4	m	discriminatory, filler	metal	woo	L	4	0
49	55.2303	4.60252	4	m	discriminatory, filler	metal	met	R	5	1
49	55.2303	4.60252	4	m	discriminatory, filler	metal	met	R	6	0
49	55.2303	4.60252	4	m	discriminatory, filler	metal	woo	L	7	0
49	55.2303	4.60252	4	m	discriminatory, filler	metal	woo	L	8	1
49	55.2303	4.60252	4	m	discriminatory, filler	metal	met	R	9	1
49	55.2303	4.60252	4	m	discriminatory, filler	metal	woo	L	10	1
49	55.2303	4.60252	4	m	discriminatory, filler	metal	met	R	11	1
49	55.2303	4.60252	4	m	discriminatory, filler	metal	met	R	12	0
49	55.2303	4.60252	4	m	discriminatory, filler	metal	woo	L	13	0
49	55.2303	4.60252	4	m	discriminatory, filler	metal	woo	L	14	0
49	55.2303	4.60252	4	m	discriminatory, filler	metal	met	R	15	0
49	55.2303	4.60252	4	m	discriminatory, filler	metal	woo	L	16	1
49	55.2303	4.60252	4	m	discriminatory, filler	metal	met	R	17	1
49	55.2303	4.60252	4	m	discriminatory, filler	metal	woo	L	18	1
49	55.2303	4.60252	4	m	discriminatory, filler	metal	met	R	19	1
49	55.2303	4.60252	4	m	discriminatory, filler	metal	woo	L	20	1
53	52	4.33333	4	f	discriminatory, filler	metal	woo	L	1	1
53	52	4.33333	4	f	discriminatory, filler	metal	met	R	2	1
53	52	4.33333	4	f	discriminatory, filler	metal	woo	L	3	1
53	52	4.33333	4	f	discriminatory, filler	metal	met	R	4	0
53	52	4.33333	4	f	discriminatory, filler	metal	woo	L	5	0
53	52	4.33333	4	f	discriminatory, filler	metal	met	R	6	1
53	52	4.33333	4	f	discriminatory, filler	metal	met	R	7	1
53	52	4.33333	4	f	discriminatory, filler	metal	woo	L	8	1
53	52	4.33333	4	f	discriminatory, filler	metal	woo	L	9	0
53	52	4.33333	4	f	discriminatory, filler	metal	met	R	10	0
53	52	4.33333	4	f	discriminatory, filler	metal	woo	L	11	0
53	52	4.33333	4	f	discriminatory, filler	metal	met	R	12	0
53	52	4.33333	4	f	discriminatory, filler	metal	woo	L	13	1
53	52	4.33333	4	f	discriminatory, filler	metal	met	R	14	0
53	52	4.33333	4	f	discriminatory, filler	metal	met	R	15	1
53	52	4.33333	4	f	discriminatory, filler	metal	woo	L	16	0
53	52	4.33333	4	f	discriminatory, filler	metal	woo	L	17	0
53	52	4.33333	4	f	discriminatory, filler	metal	met	R	18	0
53	52	4.33333	4	f	discriminatory, filler	metal	woo	L	19	1
53	52	4.33333	4	f	discriminatory, filler	metal	met	R	20	0
55	54.7368	4.5614	4	f	filler, discriminatory	metal	woo	L	1	1
55	54.7368	4.5614	4	f	filler, discriminatory	metal	met	R	2	1
55	54.7368	4.5614	4	f	filler, discriminatory	metal	met	R	3	0
55	54.7368	4.5614	4	f	filler, discriminatory	metal	woo	L	4	1
55	54.7368	4.5614	4	f	filler, discriminatory	metal	met	R	5	1
55	54.7368	4.5614	4	f	filler, discriminatory	metal	woo	L	6	1
55	54.7368	4.5614	4	f	filler, discriminatory	metal	met	R	7	1
55	54.7368	4.5614	4	f	filler, discriminatory	metal	woo	L	8	1
55	54.7368	4.5614	4	f	filler, discriminatory	metal	woo	L	9	0
55	54.7368	4.5614	4	f	filler, discriminatory	metal	met	R	10	1
55	54.7368	4.5614	4	f	filler, discriminatory	metal	met	R	11	0
55	54.7368	4.5614	4	f	filler, discriminatory	metal	woo	L	12	0
55	54.7368	4.5614	4	f	filler, discriminatory	metal	woo	L	13	0
55	54.7368	4.5614	4	f	filler, discriminatory	metal	met	R	14	1
55	54.7368	4.5614	4	f	filler, discriminatory	metal	met	R	15	0
55	54.7368	4.5614	4	f	filler, discriminatory	metal	woo	L	16	0
55	54.7368	4.5614	4	f	filler, discriminatory	metal	met	R	17	1
55	54.7368	4.5614	4	f	filler, discriminatory	metal	met	R	18	0
55	54.7368	4.5614	4	f	filler, discriminatory	metal	woo	L	19	1
55	54.7368	4.5614	4	f	filler, discriminatory	metal	woo	L	20	0
56	57.1974	4.76645	4	f	discriminatory, filler	wood	met	L	1	0
56	57.1974	4.76645	4	f	discriminatory, filler	wood	woo	R	2	0
56	57.1974	4.76645	4	f	discriminatory, filler	wood	woo	R	3	0
56	57.1974	4.76645	4	f	discriminatory, filler	wood	met	L	4	0
56	57.1974	4.76645	4	f	discriminatory, filler	wood	woo	R	5	0
56	57.1974	4.76645	4	f	discriminatory, filler	wood	woo	R	6	1
56	57.1974	4.76645	4	f	discriminatory, filler	wood	met	L	7	1
56	57.1974	4.76645	4	f	discriminatory, filler	wood	met	L	8	0
56	57.1974	4.76645	4	f	discriminatory, filler	wood	woo	R	9	1
56	57.1974	4.76645	4	f	discriminatory, filler	wood	met	L	10	1
56	57.1974	4.76645	4	f	discriminatory, filler	wood	woo	R	11	1
56	57.1974	4.76645	4	f	discriminatory, filler	wood	woo	R	12	1
56	57.1974	4.76645	4	f	discriminatory, filler	wood	met	L	13	1
56	57.1974	4.76645	4	f	discriminatory, filler	wood	met	L	14	1
56	57.1974	4.76645	4	f	discriminatory, filler	wood	woo	R	15	1
56	57.1974	4.76645	4	f	discriminatory, filler	wood	met	L	16	1
56	57.1974	4.76645	4	f	discriminatory, filler	wood	woo	R	17	1
56	57.1974	4.76645	4	f	discriminatory, filler	wood	met	L	18	1
56	57.1974	4.76645	4	f	discriminatory, filler	wood	woo	R	19	1
56	57.1974	4.76645	4	f	discriminatory, filler	wood	met	L	20	1
57	51.9013	4.32511	4	m	discriminatory, filler	wood	met	L	1	1
57	51.9013	4.32511	4	m	discriminatory, filler	wood	woo	R	2	1
57	51.9013	4.32511	4	m	discriminatory, filler	wood	met	L	3	1
57	51.9013	4.32511	4	m	discriminatory, filler	wood	woo	R	4	1
57	51.9013	4.32511	4	m	discriminatory, filler	wood	met	L	5	1
57	51.9013	4.32511	4	m	discriminatory, filler	wood	woo	R	6	1
57	51.9013	4.32511	4	m	discriminatory, filler	wood	woo	R	7	0
57	51.9013	4.32511	4	m	discriminatory, filler	wood	met	L	8	0
57	51.9013	4.32511	4	m	discriminatory, filler	wood	met	L	9	0
57	51.9013	4.32511	4	m	discriminatory, filler	wood	woo	R	10	1
57	51.9013	4.32511	4	m	discriminatory, filler	wood	met	L	11	1
57	51.9013	4.32511	4	m	discriminatory, filler	wood	woo	R	12	1
57	51.9013	4.32511	4	m	discriminatory, filler	wood	woo	R	13	1
57	51.9013	4.32511	4	m	discriminatory, filler	wood	met	L	14	1
57	51.9013	4.32511	4	m	discriminatory, filler	wood	woo	R	15	1
57	51.9013	4.32511	4	m	discriminatory, filler	wood	met	L	16	1
57	51.9013	4.32511	4	m	discriminatory, filler	wood	met	L	17	1
57	51.9013	4.32511	4	m	discriminatory, filler	wood	woo	R	18	1
57	51.9013	4.32511	4	m	discriminatory, filler	wood	met	L	19	1
57	51.9013	4.32511	4	m	discriminatory, filler	wood	woo	R	20	1
60	50.3947	4.19956	4	f	discriminatory, filler	metal	woo	L	1	1
60	50.3947	4.19956	4	f	discriminatory, filler	metal	met	R	2	0
60	50.3947	4.19956	4	f	discriminatory, filler	metal	woo	L	3	1
60	50.3947	4.19956	4	f	discriminatory, filler	metal	met	R	4	1
60	50.3947	4.19956	4	f	discriminatory, filler	metal	woo	L	5	1
60	50.3947	4.19956	4	f	discriminatory, filler	metal	met	R	6	0
60	50.3947	4.19956	4	f	discriminatory, filler	metal	met	R	7	0
60	50.3947	4.19956	4	f	discriminatory, filler	metal	woo	L	8	0
60	50.3947	4.19956	4	f	discriminatory, filler	metal	woo	L	9	0
60	50.3947	4.19956	4	f	discriminatory, filler	metal	met	R	10	0
60	50.3947	4.19956	4	f	discriminatory, filler	metal	woo	L	11	0
60	50.3947	4.19956	4	f	discriminatory, filler	metal	met	R	12	0
60	50.3947	4.19956	4	f	discriminatory, filler	metal	woo	L	13	0
60	50.3947	4.19956	4	f	discriminatory, filler	metal	met	R	14	1
60	50.3947	4.19956	4	f	discriminatory, filler	metal	met	R	15	0
60	50.3947	4.19956	4	f	discriminatory, filler	metal	woo	L	16	0
60	50.3947	4.19956	4	f	discriminatory, filler	metal	woo	L	17	1
60	50.3947	4.19956	4	f	discriminatory, filler	metal	met	R	18	0
60	50.3947	4.19956	4	f	discriminatory, filler	metal	woo	L	19	0
60	50.3947	4.19956	4	f	discriminatory, filler	metal	met	R	20	1
61	49.5066	4.12555	4	f	filler, discriminatory	metal	woo	L	1	1
61	49.5066	4.12555	4	f	filler, discriminatory	metal	met	R	2	1
61	49.5066	4.12555	4	f	filler, discriminatory	metal	met	R	3	1
61	49.5066	4.12555	4	f	filler, discriminatory	metal	woo	L	4	1
61	49.5066	4.12555	4	f	filler, discriminatory	metal	met	R	5	0
61	49.5066	4.12555	4	f	filler, discriminatory	metal	met	R	6	0
61	49.5066	4.12555	4	f	filler, discriminatory	metal	woo	L	7	0
61	49.5066	4.12555	4	f	filler, discriminatory	metal	woo	L	8	0
61	49.5066	4.12555	4	f	filler, discriminatory	metal	met	R	9	0
61	49.5066	4.12555	4	f	filler, discriminatory	metal	woo	L	10	0
61	49.5066	4.12555	4	f	filler, discriminatory	metal	met	R	11	0
61	49.5066	4.12555	4	f	filler, discriminatory	metal	met	R	12	1
61	49.5066	4.12555	4	f	filler, discriminatory	metal	woo	L	13	1
61	49.5066	4.12555	4	f	filler, discriminatory	metal	woo	L	14	0
61	49.5066	4.12555	4	f	filler, discriminatory	metal	met	R	15	1
61	49.5066	4.12555	4	f	filler, discriminatory	metal	woo	L	16	1
61	49.5066	4.12555	4	f	filler, discriminatory	metal	met	R	17	1
61	49.5066	4.12555	4	f	filler, discriminatory	metal	woo	L	18	1
61	49.5066	4.12555	4	f	filler, discriminatory	metal	met	R	19	1
61	49.5066	4.12555	4	f	filler, discriminatory	metal	woo	L	20	1
62	51.1645	4.26371	4	f	discriminatory, filler	metal	woo	L	1	0
62	51.1645	4.26371	4	f	discriminatory, filler	metal	met	R	2	1
62	51.1645	4.26371	4	f	discriminatory, filler	metal	met	R	3	0
62	51.1645	4.26371	4	f	discriminatory, filler	metal	woo	L	4	0
62	51.1645	4.26371	4	f	discriminatory, filler	metal	met	R	5	1
62	51.1645	4.26371	4	f	discriminatory, filler	metal	woo	L	6	0
62	51.1645	4.26371	4	f	discriminatory, filler	metal	met	R	7	1
62	51.1645	4.26371	4	f	discriminatory, filler	metal	woo	L	8	1
62	51.1645	4.26371	4	f	discriminatory, filler	metal	woo	L	9	1
62	51.1645	4.26371	4	f	discriminatory, filler	metal	met	R	10	1
62	51.1645	4.26371	4	f	discriminatory, filler	metal	met	R	11	0
62	51.1645	4.26371	4	f	discriminatory, filler	metal	woo	L	12	1
62	51.1645	4.26371	4	f	discriminatory, filler	metal	woo	L	13	0
62	51.1645	4.26371	4	f	discriminatory, filler	metal	met	R	14	1
62	51.1645	4.26371	4	f	discriminatory, filler	metal	met	R	15	0
62	51.1645	4.26371	4	f	discriminatory, filler	metal	woo	L	16	1
62	51.1645	4.26371	4	f	discriminatory, filler	metal	met	R	17	1
62	51.1645	4.26371	4	f	discriminatory, filler	metal	met	R	18	0
62	51.1645	4.26371	4	f	discriminatory, filler	metal	woo	L	19	1
62	51.1645	4.26371	4	f	discriminatory, filler	metal	woo	L	20	1
63	61.6382	5.13651	5	m	filler, discriminatory	metal	woo	L	1	0
63	61.6382	5.13651	5	m	filler, discriminatory	metal	met	R	2	1
63	61.6382	5.13651	5	m	filler, discriminatory	metal	met	R	3	0
63	61.6382	5.13651	5	m	filler, discriminatory	metal	woo	L	4	0
63	61.6382	5.13651	5	m	filler, discriminatory	metal	met	R	5	1
63	61.6382	5.13651	5	m	filler, discriminatory	metal	woo	L	6	0
63	61.6382	5.13651	5	m	filler, discriminatory	metal	met	R	7	1
63	61.6382	5.13651	5	m	filler, discriminatory	metal	woo	L	8	0
63	61.6382	5.13651	5	m	filler, discriminatory	metal	woo	L	9	0
63	61.6382	5.13651	5	m	filler, discriminatory	metal	met	R	10	0
63	61.6382	5.13651	5	m	filler, discriminatory	metal	met	R	11	1
63	61.6382	5.13651	5	m	filler, discriminatory	metal	woo	L	12	0
63	61.6382	5.13651	5	m	filler, discriminatory	metal	woo	L	13	1
63	61.6382	5.13651	5	m	filler, discriminatory	metal	met	R	14	0
63	61.6382	5.13651	5	m	filler, discriminatory	metal	met	R	15	1
63	61.6382	5.13651	5	m	filler, discriminatory	metal	woo	L	16	0
63	61.6382	5.13651	5	m	filler, discriminatory	metal	met	R	17	0
63	61.6382	5.13651	5	m	filler, discriminatory	metal	met	R	18	1
63	61.6382	5.13651	5	m	filler, discriminatory	metal	woo	L	19	0
63	61.6382	5.13651	5	m	filler, discriminatory	metal	woo	L	20	1
66	61.1974	5.09978	5	f	filler, discriminatory	wood	met	L	1	1
66	61.1974	5.09978	5	f	filler, discriminatory	wood	woo	R	2	1
66	61.1974	5.09978	5	f	filler, discriminatory	wood	met	L	3	1
66	61.1974	5.09978	5	f	filler, discriminatory	wood	met	L	4	1
66	61.1974	5.09978	5	f	filler, discriminatory	wood	woo	R	5	1
66	61.1974	5.09978	5	f	filler, discriminatory	wood	woo	R	6	1
66	61.1974	5.09978	5	f	filler, discriminatory	wood	met	L	7	1
66	61.1974	5.09978	5	f	filler, discriminatory	wood	met	L	8	1
66	61.1974	5.09978	5	f	filler, discriminatory	wood	woo	R	9	1
66	61.1974	5.09978	5	f	filler, discriminatory	wood	woo	R	10	1
66	61.1974	5.09978	5	f	filler, discriminatory	wood	met	L	11	1
66	61.1974	5.09978	5	f	filler, discriminatory	wood	woo	R	12	1
66	61.1974	5.09978	5	f	filler, discriminatory	wood	met	L	13	1
66	61.1974	5.09978	5	f	filler, discriminatory	wood	woo	R	14	1
66	61.1974	5.09978	5	f	filler, discriminatory	wood	woo	R	15	1
66	61.1974	5.09978	5	f	filler, discriminatory	wood	met	L	16	1
66	61.1974	5.09978	5	f	filler, discriminatory	wood	met	L	17	1
66	61.1974	5.09978	5	f	filler, discriminatory	wood	woo	R	18	1
66	61.1974	5.09978	5	f	filler, discriminatory	wood	met	L	19	1
66	61.1974	5.09978	5	f	filler, discriminatory	wood	woo	R	20	1
67	70.9013	5.90844	5	f	discriminatory, filler	wood	met	L	1	0
67	70.9013	5.90844	5	f	discriminatory, filler	wood	woo	R	2	1
67	70.9013	5.90844	5	f	discriminatory, filler	wood	woo	R	3	1
67	70.9013	5.90844	5	f	discriminatory, filler	wood	met	L	4	1
67	70.9013	5.90844	5	f	discriminatory, filler	wood	woo	R	5	1
67	70.9013	5.90844	5	f	discriminatory, filler	wood	met	L	6	1
67	70.9013	5.90844	5	f	discriminatory, filler	wood	woo	R	7	1
67	70.9013	5.90844	5	f	discriminatory, filler	wood	met	L	8	1
67	70.9013	5.90844	5	f	discriminatory, filler	wood	met	L	9	1
67	70.9013	5.90844	5	f	discriminatory, filler	wood	woo	R	10	1
67	70.9013	5.90844	5	f	discriminatory, filler	wood	woo	R	11	1
67	70.9013	5.90844	5	f	discriminatory, filler	wood	met	L	12	1
67	70.9013	5.90844	5	f	discriminatory, filler	wood	met	L	13	1
67	70.9013	5.90844	5	f	discriminatory, filler	wood	woo	R	14	1
67	70.9013	5.90844	5	f	discriminatory, filler	wood	woo	R	15	1
67	70.9013	5.90844	5	f	discriminatory, filler	wood	met	L	16	1
67	70.9013	5.90844	5	f	discriminatory, filler	wood	woo	R	17	1
67	70.9013	5.90844	5	f	discriminatory, filler	wood	woo	R	18	1
67	70.9013	5.90844	5	f	discriminatory, filler	wood	met	L	19	1
67	70.9013	5.90844	5	f	discriminatory, filler	wood	met	L	20	1
68	49.4276	4.11897	4	m	filler, discriminatory	metal	woo	L	1	1
68	49.4276	4.11897	4	m	filler, discriminatory	metal	met	R	2	1
68	49.4276	4.11897	4	m	filler, discriminatory	metal	met	R	3	0
68	49.4276	4.11897	4	m	filler, discriminatory	metal	woo	L	4	1
68	49.4276	4.11897	4	m	filler, discriminatory	metal	met	R	5	1
68	49.4276	4.11897	4	m	filler, discriminatory	metal	woo	L	6	1
68	49.4276	4.11897	4	m	filler, discriminatory	metal	met	R	7	1
68	49.4276	4.11897	4	m	filler, discriminatory	metal	woo	L	8	1
68	49.4276	4.11897	4	m	filler, discriminatory	metal	woo	L	9	0
68	49.4276	4.11897	4	m	filler, discriminatory	metal	met	R	10	1
68	49.4276	4.11897	4	m	filler, discriminatory	metal	met	R	11	0
68	49.4276	4.11897	4	m	filler, discriminatory	metal	woo	L	12	0
68	49.4276	4.11897	4	m	filler, discriminatory	metal	woo	L	13	1
68	49.4276	4.11897	4	m	filler, discriminatory	metal	met	R	14	0
68	49.4276	4.11897	4	m	filler, discriminatory	metal	met	R	15	1
68	49.4276	4.11897	4	m	filler, discriminatory	metal	woo	L	16	0
68	49.4276	4.11897	4	m	filler, discriminatory	metal	met	R	17	0
68	49.4276	4.11897	4	m	filler, discriminatory	metal	met	R	18	0
68	49.4276	4.11897	4	m	filler, discriminatory	metal	woo	L	19	0
68	49.4276	4.11897	4	m	filler, discriminatory	metal	woo	L	20	1
69	48.3947	4.03289	4	m	filler, discriminatory	wood	met	L	1	0
69	48.3947	4.03289	4	m	filler, discriminatory	wood	woo	R	2	0
69	48.3947	4.03289	4	m	filler, discriminatory	wood	met	L	3	1
69	48.3947	4.03289	4	m	filler, discriminatory	wood	met	L	4	1
69	48.3947	4.03289	4	m	filler, discriminatory	wood	woo	R	5	1
69	48.3947	4.03289	4	m	filler, discriminatory	wood	met	L	6	1
69	48.3947	4.03289	4	m	filler, discriminatory	wood	woo	R	7	1
69	48.3947	4.03289	4	m	filler, discriminatory	wood	met	L	8	1
69	48.3947	4.03289	4	m	filler, discriminatory	wood	woo	R	9	1
69	48.3947	4.03289	4	m	filler, discriminatory	wood	woo	R	10	1
69	48.3947	4.03289	4	m	filler, discriminatory	wood	met	L	11	1
69	48.3947	4.03289	4	m	filler, discriminatory	wood	woo	R	12	1
69	48.3947	4.03289	4	m	filler, discriminatory	wood	woo	R	13	1
69	48.3947	4.03289	4	m	filler, discriminatory	wood	met	L	14	1
69	48.3947	4.03289	4	m	filler, discriminatory	wood	woo	R	15	1
69	48.3947	4.03289	4	m	filler, discriminatory	wood	met	L	16	1
69	48.3947	4.03289	4	m	filler, discriminatory	wood	met	L	17	1
69	48.3947	4.03289	4	m	filler, discriminatory	wood	woo	R	18	1
69	48.3947	4.03289	4	m	filler, discriminatory	wood	met	L	19	1
69	48.3947	4.03289	4	m	filler, discriminatory	wood	woo	R	20	1
70	65.4605	5.45504	5	m	discriminatory, filler	metal	woo	L	1	1
70	65.4605	5.45504	5	m	discriminatory, filler	metal	met	R	2	1
70	65.4605	5.45504	5	m	discriminatory, filler	metal	woo	L	3	1
70	65.4605	5.45504	5	m	discriminatory, filler	metal	woo	L	4	0
70	65.4605	5.45504	5	m	discriminatory, filler	metal	met	R	5	1
70	65.4605	5.45504	5	m	discriminatory, filler	metal	woo	L	6	0
70	65.4605	5.45504	5	m	discriminatory, filler	metal	met	R	7	1
70	65.4605	5.45504	5	m	discriminatory, filler	metal	woo	L	8	0
70	65.4605	5.45504	5	m	discriminatory, filler	metal	met	R	9	1
70	65.4605	5.45504	5	m	discriminatory, filler	metal	met	R	10	1
70	65.4605	5.45504	5	m	discriminatory, filler	metal	woo	L	11	0
70	65.4605	5.45504	5	m	discriminatory, filler	metal	met	R	12	1
70	65.4605	5.45504	5	m	discriminatory, filler	metal	met	R	13	1
70	65.4605	5.45504	5	m	discriminatory, filler	metal	woo	L	14	1
70	65.4605	5.45504	5	m	discriminatory, filler	metal	met	R	15	1
70	65.4605	5.45504	5	m	discriminatory, filler	metal	woo	L	16	0
70	65.4605	5.45504	5	m	discriminatory, filler	metal	woo	L	17	0
70	65.4605	5.45504	5	m	discriminatory, filler	metal	met	R	18	0
70	65.4605	5.45504	5	m	discriminatory, filler	metal	woo	L	19	1
70	65.4605	5.45504	5	m	discriminatory, filler	metal	met	R	20	1
71	62.2632	5.1886	5	m	discriminatory, filler	wood	met	L	1	0
71	62.2632	5.1886	5	m	discriminatory, filler	wood	woo	R	2	0
71	62.2632	5.1886	5	m	discriminatory, filler	wood	met	L	3	0
71	62.2632	5.1886	5	m	discriminatory, filler	wood	met	L	4	1
71	62.2632	5.1886	5	m	discriminatory, filler	wood	woo	R	5	0
71	62.2632	5.1886	5	m	discriminatory, filler	wood	met	L	6	0
71	62.2632	5.1886	5	m	discriminatory, filler	wood	woo	R	7	0
71	62.2632	5.1886	5	m	discriminatory, filler	wood	met	L	8	0
71	62.2632	5.1886	5	m	discriminatory, filler	wood	woo	R	9	0
71	62.2632	5.1886	5	m	discriminatory, filler	wood	woo	R	10	0
71	62.2632	5.1886	5	m	discriminatory, filler	wood	met	L	11	0
71	62.2632	5.1886	5	m	discriminatory, filler	wood	woo	R	12	1
71	62.2632	5.1886	5	m	discriminatory, filler	wood	woo	R	13	0
71	62.2632	5.1886	5	m	discriminatory, filler	wood	met	L	14	0
71	62.2632	5.1886	5	m	discriminatory, filler	wood	woo	R	15	1
71	62.2632	5.1886	5	m	discriminatory, filler	wood	met	L	16	0
71	62.2632	5.1886	5	m	discriminatory, filler	wood	met	L	17	1
71	62.2632	5.1886	5	m	discriminatory, filler	wood	woo	R	18	0
71	62.2632	5.1886	5	m	discriminatory, filler	wood	met	L	19	0
71	62.2632	5.1886	5	m	discriminatory, filler	wood	woo	R	20	1
72	53.1316	4.42763	4	m	filler, discriminatory	metal	woo	L	1	0
72	53.1316	4.42763	4	m	filler, discriminatory	metal	met	R	2	1
72	53.1316	4.42763	4	m	filler, discriminatory	metal	woo	L	3	1
72	53.1316	4.42763	4	m	filler, discriminatory	metal	woo	L	4	1
72	53.1316	4.42763	4	m	filler, discriminatory	metal	met	R	5	1
72	53.1316	4.42763	4	m	filler, discriminatory	metal	woo	L	6	1
72	53.1316	4.42763	4	m	filler, discriminatory	metal	met	R	7	1
72	53.1316	4.42763	4	m	filler, discriminatory	metal	woo	L	8	0
72	53.1316	4.42763	4	m	filler, discriminatory	metal	met	R	9	1
72	53.1316	4.42763	4	m	filler, discriminatory	metal	met	R	10	1
72	53.1316	4.42763	4	m	filler, discriminatory	metal	woo	L	11	1
72	53.1316	4.42763	4	m	filler, discriminatory	metal	met	R	12	1
72	53.1316	4.42763	4	m	filler, discriminatory	metal	met	R	13	0
72	53.1316	4.42763	4	m	filler, discriminatory	metal	woo	L	14	0
72	53.1316	4.42763	4	m	filler, discriminatory	metal	met	R	15	1
72	53.1316	4.42763	4	m	filler, discriminatory	metal	woo	L	16	1
72	53.1316	4.42763	4	m	filler, discriminatory	metal	woo	L	17	0
72	53.1316	4.42763	4	m	filler, discriminatory	metal	met	R	18	0
72	53.1316	4.42763	4	m	filler, discriminatory	metal	woo	L	19	0
72	53.1316	4.42763	4	m	filler, discriminatory	metal	met	R	20	1
73	49.9342	4.16118	4	m	filler, discriminatory	wood	met	L	1	0
73	49.9342	4.16118	4	m	filler, discriminatory	wood	woo	R	2	0
73	49.9342	4.16118	4	m	filler, discriminatory	wood	met	L	3	1
73	49.9342	4.16118	4	m	filler, discriminatory	wood	met	L	4	1
73	49.9342	4.16118	4	m	filler, discriminatory	wood	woo	R	5	1
73	49.9342	4.16118	4	m	filler, discriminatory	wood	met	L	6	1
73	49.9342	4.16118	4	m	filler, discriminatory	wood	woo	R	7	0
73	49.9342	4.16118	4	m	filler, discriminatory	wood	met	L	8	1
73	49.9342	4.16118	4	m	filler, discriminatory	wood	woo	R	9	0
73	49.9342	4.16118	4	m	filler, discriminatory	wood	woo	R	10	0
73	49.9342	4.16118	4	m	filler, discriminatory	wood	met	L	11	1
73	49.9342	4.16118	4	m	filler, discriminatory	wood	woo	R	12	0
73	49.9342	4.16118	4	m	filler, discriminatory	wood	woo	R	13	0
73	49.9342	4.16118	4	m	filler, discriminatory	wood	met	L	14	1
73	49.9342	4.16118	4	m	filler, discriminatory	wood	woo	R	15	0
73	49.9342	4.16118	4	m	filler, discriminatory	wood	met	L	16	1
73	49.9342	4.16118	4	m	filler, discriminatory	wood	met	L	17	1
73	49.9342	4.16118	4	m	filler, discriminatory	wood	woo	R	18	0
73	49.9342	4.16118	4	m	filler, discriminatory	wood	met	L	19	1
73	49.9342	4.16118	4	m	filler, discriminatory	wood	woo	R	20	1

## Sheet: exp-chimps
Supplementary Material Table 2 - Data for Experiment 3 & 4 (Chimpanzees)
id	age	sex	condition2	condition	experiencederience	boxtype	sessionno	trialno	correct
Hope	26	f	1	causalunfam	na	metal	1	1	1
Hope	26	f	1	causalunfam	na	metal	1	2	0
Hope	26	f	1	causalunfam	na	metal	1	3	1
Hope	26	f	1	causalunfam	na	metal	1	4	1
Hope	26	f	1	causalunfam	na	metal	1	5	1
Hope	26	f	1	causalunfam	na	metal	1	6	0
Hope	26	f	1	causalunfam	na	metal	1	7	1
Hope	26	f	1	causalunfam	na	metal	1	8	0
Hope	26	f	1	causalunfam	na	metal	1	9	0
Hope	26	f	1	causalunfam	na	metal	1	10	0
Hope	26	f	1	causalunfam	na	metal	2	1	0
Hope	26	f	1	causalunfam	na	metal	2	2	1
Hope	26	f	1	causalunfam	na	metal	2	3	0
Hope	26	f	1	causalunfam	na	metal	2	4	0
Hope	26	f	1	causalunfam	na	metal	2	5	1
Hope	26	f	1	causalunfam	na	metal	2	6	1
Hope	26	f	1	causalunfam	na	metal	2	7	1
Hope	26	f	1	causalunfam	na	metal	2	8	0
Hope	26	f	1	causalunfam	na	metal	2	9	0
Hope	26	f	1	causalunfam	na	metal	2	10	1
Hope	26	f	1	causalunfam	na	metal	3	1	1
Hope	26	f	1	causalunfam	na	metal	3	2	1
Hope	26	f	1	causalunfam	na	metal	3	3	1
Hope	26	f	1	causalunfam	na	metal	3	4	0
Hope	26	f	1	causalunfam	na	metal	3	5	0
Hope	26	f	1	causalunfam	na	metal	3	6	1
Hope	26	f	1	causalunfam	na	metal	3	7	0
Hope	26	f	1	causalunfam	na	metal	3	8	0
Hope	26	f	1	causalunfam	na	metal	3	9	1
Hope	26	f	1	causalunfam	na	metal	3	10	1
Hope	26	f	1	causalunfam	na	metal	4	1	1
Hope	26	f	1	causalunfam	na	metal	4	2	1
Hope	26	f	1	causalunfam	na	metal	4	3	1
Hope	26	f	1	causalunfam	na	metal	4	4	1
Hope	26	f	1	causalunfam	na	metal	4	5	0
Hope	26	f	1	causalunfam	na	metal	4	6	1
Hope	26	f	1	causalunfam	na	metal	4	7	1
Hope	26	f	1	causalunfam	na	metal	4	8	0
Hope	26	f	1	causalunfam	na	metal	4	9	1
Hope	26	f	1	causalunfam	na	metal	4	10	0
Hope	26	f	1	causalunfam	na	metal	5	1	1
Hope	26	f	1	causalunfam	na	metal	5	2	0
Hope	26	f	1	causalunfam	na	metal	5	3	0
Hope	26	f	1	causalunfam	na	metal	5	4	1
Hope	26	f	1	causalunfam	na	metal	5	5	1
Hope	26	f	1	causalunfam	na	metal	5	6	0
Hope	26	f	1	causalunfam	na	metal	5	7	0
Hope	26	f	1	causalunfam	na	metal	5	8	1
Hope	26	f	1	causalunfam	na	metal	5	9	0
Hope	26	f	1	causalunfam	na	metal	5	10	1
Hope	26	f	1	causalunfam	na	metal	6	1	1
Hope	26	f	1	causalunfam	na	metal	6	2	0
Hope	26	f	1	causalunfam	na	metal	6	3	0
Hope	26	f	1	causalunfam	na	metal	6	4	1
Hope	26	f	1	causalunfam	na	metal	6	5	1
Hope	26	f	1	causalunfam	na	metal	6	6	0
Hope	26	f	1	causalunfam	na	metal	6	7	1
Hope	26	f	1	causalunfam	na	metal	6	8	1
Hope	26	f	1	causalunfam	na	metal	6	9	1
Hope	26	f	1	causalunfam	na	metal	6	10	0
Hope	26	f	1	causalunfam	na	metal	7	1	0
Hope	26	f	1	causalunfam	na	metal	7	2	1
Hope	26	f	1	causalunfam	na	metal	7	3	1
Hope	26	f	1	causalunfam	na	metal	7	4	0
Hope	26	f	1	causalunfam	na	metal	7	5	0
Hope	26	f	1	causalunfam	na	metal	7	6	0
Hope	26	f	1	causalunfam	na	metal	7	7	1
Hope	26	f	1	causalunfam	na	metal	7	8	0
Hope	26	f	1	causalunfam	na	metal	7	9	1
Hope	26	f	1	causalunfam	na	metal	7	10	0
Hope	26	f	1	causalunfam	na	metal	8	1	1
Hope	26	f	1	causalunfam	na	metal	8	2	0
Hope	26	f	1	causalunfam	na	metal	8	3	1
Hope	26	f	1	causalunfam	na	metal	8	4	1
Hope	26	f	1	causalunfam	na	metal	8	5	1
Hope	26	f	1	causalunfam	na	metal	8	6	0
Hope	26	f	1	causalunfam	na	metal	8	7	0
Hope	26	f	1	causalunfam	na	metal	8	8	1
Hope	26	f	1	causalunfam	na	metal	8	9	0
Hope	26	f	1	causalunfam	na	metal	8	10	1
Hope	26	f	1	causalunfam	na	metal	9	1	0
Hope	26	f	1	causalunfam	na	metal	9	2	0
Hope	26	f	1	causalunfam	na	metal	9	3	1
Hope	26	f	1	causalunfam	na	metal	9	4	0
Hope	26	f	1	causalunfam	na	metal	9	5	1
Hope	26	f	1	causalunfam	na	metal	9	6	1
Hope	26	f	1	causalunfam	na	metal	9	7	0
Hope	26	f	1	causalunfam	na	metal	9	8	0
Hope	26	f	1	causalunfam	na	metal	9	9	1
Hope	26	f	1	causalunfam	na	metal	9	10	1
Hope	26	f	1	causalunfam	na	metal	10	1	1
Hope	26	f	1	causalunfam	na	metal	10	2	0
Hope	26	f	1	causalunfam	na	metal	10	3	0
Hope	26	f	1	causalunfam	na	metal	10	4	1
Hope	26	f	1	causalunfam	na	metal	10	5	1
Hope	26	f	1	causalunfam	na	metal	10	6	0
Hope	26	f	1	causalunfam	na	metal	10	7	1
Hope	26	f	1	causalunfam	na	metal	10	8	1
Hope	26	f	1	causalunfam	na	metal	10	9	0
Hope	26	f	1	causalunfam	na	metal	10	10	0
Tai	14	f	1	causalunfam	na	metal	1	1	1
Tai	14	f	1	causalunfam	na	metal	1	2	0
Tai	14	f	1	causalunfam	na	metal	1	3	0
Tai	14	f	1	causalunfam	na	metal	1	4	1
Tai	14	f	1	causalunfam	na	metal	1	5	1
Tai	14	f	1	causalunfam	na	metal	1	6	0
Tai	14	f	1	causalunfam	na	metal	1	7	0
Tai	14	f	1	causalunfam	na	metal	1	8	1
Tai	14	f	1	causalunfam	na	metal	1	9	1
Tai	14	f	1	causalunfam	na	metal	1	10	1
Tai	14	f	1	causalunfam	na	metal	2	1	0
Tai	14	f	1	causalunfam	na	metal	2	2	0
Tai	14	f	1	causalunfam	na	metal	2	3	1
Tai	14	f	1	causalunfam	na	metal	2	4	0
Tai	14	f	1	causalunfam	na	metal	2	5	0
Tai	14	f	1	causalunfam	na	metal	2	6	0
Tai	14	f	1	causalunfam	na	metal	2	7	0
Tai	14	f	1	causalunfam	na	metal	2	8	1
Tai	14	f	1	causalunfam	na	metal	2	9	1
Tai	14	f	1	causalunfam	na	metal	2	10	0
Tai	14	f	1	causalunfam	na	metal	3	1	0
Tai	14	f	1	causalunfam	na	metal	3	2	0
Tai	14	f	1	causalunfam	na	metal	3	3	0
Tai	14	f	1	causalunfam	na	metal	3	4	1
Tai	14	f	1	causalunfam	na	metal	3	5	1
Tai	14	f	1	causalunfam	na	metal	3	6	1
Tai	14	f	1	causalunfam	na	metal	3	7	1
Tai	14	f	1	causalunfam	na	metal	3	8	0
Tai	14	f	1	causalunfam	na	metal	3	9	0
Tai	14	f	1	causalunfam	na	metal	3	10	1
Tai	14	f	1	causalunfam	na	metal	4	1	1
Tai	14	f	1	causalunfam	na	metal	4	2	1
Tai	14	f	1	causalunfam	na	metal	4	3	0
Tai	14	f	1	causalunfam	na	metal	4	4	0
Tai	14	f	1	causalunfam	na	metal	4	5	1
Tai	14	f	1	causalunfam	na	metal	4	6	0
Tai	14	f	1	causalunfam	na	metal	4	7	0
Tai	14	f	1	causalunfam	na	metal	4	8	1
Tai	14	f	1	causalunfam	na	metal	4	9	1
Tai	14	f	1	causalunfam	na	metal	4	10	0
Tai	14	f	1	causalunfam	na	metal	5	1	1
Tai	14	f	1	causalunfam	na	metal	5	2	0
Tai	14	f	1	causalunfam	na	metal	5	3	0
Tai	14	f	1	causalunfam	na	metal	5	4	0
Tai	14	f	1	causalunfam	na	metal	5	5	1
Tai	14	f	1	causalunfam	na	metal	5	6	0
Tai	14	f	1	causalunfam	na	metal	5	7	0
Tai	14	f	1	causalunfam	na	metal	5	8	1
Tai	14	f	1	causalunfam	na	metal	5	9	0
Tai	14	f	1	causalunfam	na	metal	5	10	1
Tai	14	f	1	causalunfam	na	metal	6	1	0
Tai	14	f	1	causalunfam	na	metal	6	2	0
Tai	14	f	1	causalunfam	na	metal	6	3	1
Tai	14	f	1	causalunfam	na	metal	6	4	1
Tai	14	f	1	causalunfam	na	metal	6	5	1
Tai	14	f	1	causalunfam	na	metal	6	6	0
Tai	14	f	1	causalunfam	na	metal	6	7	1
Tai	14	f	1	causalunfam	na	metal	6	8	1
Tai	14	f	1	causalunfam	na	metal	6	9	0
Tai	14	f	1	causalunfam	na	metal	6	10	0
Tai	14	f	1	causalunfam	na	metal	7	1	0
Tai	14	f	1	causalunfam	na	metal	7	2	1
Tai	14	f	1	causalunfam	na	metal	7	3	1
Tai	14	f	1	causalunfam	na	metal	7	4	0
Tai	14	f	1	causalunfam	na	metal	7	5	0
Tai	14	f	1	causalunfam	na	metal	7	6	1
Tai	14	f	1	causalunfam	na	metal	7	7	1
Tai	14	f	1	causalunfam	na	metal	7	8	0
Tai	14	f	1	causalunfam	na	metal	7	9	1
Tai	14	f	1	causalunfam	na	metal	7	10	0
Tai	14	f	1	causalunfam	na	metal	8	1	1
Tai	14	f	1	causalunfam	na	metal	8	2	0
Tai	14	f	1	causalunfam	na	metal	8	3	0
Tai	14	f	1	causalunfam	na	metal	8	4	1
Tai	14	f	1	causalunfam	na	metal	8	5	1
Tai	14	f	1	causalunfam	na	metal	8	6	0
Tai	14	f	1	causalunfam	na	metal	8	7	0
Tai	14	f	1	causalunfam	na	metal	8	8	1
Tai	14	f	1	causalunfam	na	metal	8	9	0
Tai	14	f	1	causalunfam	na	metal	8	10	1
Tai	14	f	1	causalunfam	na	metal	9	1	0
Tai	14	f	1	causalunfam	na	metal	9	2	0
Tai	14	f	1	causalunfam	na	metal	9	3	1
Tai	14	f	1	causalunfam	na	metal	9	4	0
Tai	14	f	1	causalunfam	na	metal	9	5	1
Tai	14	f	1	causalunfam	na	metal	9	6	1
Tai	14	f	1	causalunfam	na	metal	9	7	0
Tai	14	f	1	causalunfam	na	metal	9	8	0
Tai	14	f	1	causalunfam	na	metal	9	9	1
Tai	14	f	1	causalunfam	na	metal	9	10	1
Tai	14	f	1	causalunfam	na	metal	10	1	1
Tai	14	f	1	causalunfam	na	metal	10	2	0
Tai	14	f	1	causalunfam	na	metal	10	3	0
Tai	14	f	1	causalunfam	na	metal	10	4	1
Tai	14	f	1	causalunfam	na	metal	10	5	1
Tai	14	f	1	causalunfam	na	metal	10	6	0
Tai	14	f	1	causalunfam	na	metal	10	7	0
Tai	14	f	1	causalunfam	na	metal	10	8	1
Tai	14	f	1	causalunfam	na	metal	10	9	0
Tai	14	f	1	causalunfam	na	metal	10	10	1
Fraukje	41	f	1	causalunfam	na	metal	1	1	1
Fraukje	41	f	1	causalunfam	na	metal	1	2	1
Fraukje	41	f	1	causalunfam	na	metal	1	3	1
Fraukje	41	f	1	causalunfam	na	metal	1	4	1
Fraukje	41	f	1	causalunfam	na	metal	1	5	1
Fraukje	41	f	1	causalunfam	na	metal	1	6	0
Fraukje	41	f	1	causalunfam	na	metal	1	7	0
Fraukje	41	f	1	causalunfam	na	metal	1	8	0
Fraukje	41	f	1	causalunfam	na	metal	1	9	0
Fraukje	41	f	1	causalunfam	na	metal	1	10	0
Fraukje	41	f	1	causalunfam	na	metal	2	1	1
Fraukje	41	f	1	causalunfam	na	metal	2	2	0
Fraukje	41	f	1	causalunfam	na	metal	2	3	1
Fraukje	41	f	1	causalunfam	na	metal	2	4	1
Fraukje	41	f	1	causalunfam	na	metal	2	5	0
Fraukje	41	f	1	causalunfam	na	metal	2	6	1
Fraukje	41	f	1	causalunfam	na	metal	2	7	0
Fraukje	41	f	1	causalunfam	na	metal	2	8	1
Fraukje	41	f	1	causalunfam	na	metal	2	9	1
Fraukje	41	f	1	causalunfam	na	metal	2	10	0
Fraukje	41	f	1	causalunfam	na	metal	3	1	1
Fraukje	41	f	1	causalunfam	na	metal	3	2	1
Fraukje	41	f	1	causalunfam	na	metal	3	3	1
Fraukje	41	f	1	causalunfam	na	metal	3	4	0
Fraukje	41	f	1	causalunfam	na	metal	3	5	0
Fraukje	41	f	1	causalunfam	na	metal	3	6	1
Fraukje	41	f	1	causalunfam	na	metal	3	7	0
Fraukje	41	f	1	causalunfam	na	metal	3	8	1
Fraukje	41	f	1	causalunfam	na	metal	3	9	1
Fraukje	41	f	1	causalunfam	na	metal	3	10	1
Fraukje	41	f	1	causalunfam	na	metal	4	1	0
Fraukje	41	f	1	causalunfam	na	metal	4	2	1
Fraukje	41	f	1	causalunfam	na	metal	4	3	1
Fraukje	41	f	1	causalunfam	na	metal	4	4	1
Fraukje	41	f	1	causalunfam	na	metal	4	5	1
Fraukje	41	f	1	causalunfam	na	metal	4	6	1
Fraukje	41	f	1	causalunfam	na	metal	4	7	1
Fraukje	41	f	1	causalunfam	na	metal	4	8	0
Fraukje	41	f	1	causalunfam	na	metal	4	9	1
Fraukje	41	f	1	causalunfam	na	metal	4	10	1
Fraukje	41	f	1	causalunfam	na	metal	5	1	0
Fraukje	41	f	1	causalunfam	na	metal	5	2	0
Fraukje	41	f	1	causalunfam	na	metal	5	3	0
Fraukje	41	f	1	causalunfam	na	metal	5	4	0
Fraukje	41	f	1	causalunfam	na	metal	5	5	1
Fraukje	41	f	1	causalunfam	na	metal	5	6	1
Fraukje	41	f	1	causalunfam	na	metal	5	7	0
Fraukje	41	f	1	causalunfam	na	metal	5	8	1
Fraukje	41	f	1	causalunfam	na	metal	5	9	1
Fraukje	41	f	1	causalunfam	na	metal	5	10	0
Fraukje	41	f	1	causalunfam	na	metal	6	1	0
Fraukje	41	f	1	causalunfam	na	metal	6	2	0
Fraukje	41	f	1	causalunfam	na	metal	6	3	0
Fraukje	41	f	1	causalunfam	na	metal	6	4	0
Fraukje	41	f	1	causalunfam	na	metal	6	5	1
Fraukje	41	f	1	causalunfam	na	metal	6	6	1
Fraukje	41	f	1	causalunfam	na	metal	6	7	0
Fraukje	41	f	1	causalunfam	na	metal	6	8	1
Fraukje	41	f	1	causalunfam	na	metal	6	9	1
Fraukje	41	f	1	causalunfam	na	metal	6	10	0
Fraukje	41	f	1	causalunfam	na	metal	7	1	1
Fraukje	41	f	1	causalunfam	na	metal	7	2	1
Fraukje	41	f	1	causalunfam	na	metal	7	3	0
Fraukje	41	f	1	causalunfam	na	metal	7	4	0
Fraukje	41	f	1	causalunfam	na	metal	7	5	1
Fraukje	41	f	1	causalunfam	na	metal	7	6	1
Fraukje	41	f	1	causalunfam	na	metal	7	7	1
Fraukje	41	f	1	causalunfam	na	metal	7	8	0
Fraukje	41	f	1	causalunfam	na	metal	7	9	1
Fraukje	41	f	1	causalunfam	na	metal	7	10	1
Fraukje	41	f	1	causalunfam	na	metal	8	1	1
Fraukje	41	f	1	causalunfam	na	metal	8	2	1
Fraukje	41	f	1	causalunfam	na	metal	8	3	0
Fraukje	41	f	1	causalunfam	na	metal	8	4	0
Fraukje	41	f	1	causalunfam	na	metal	8	5	1
Fraukje	41	f	1	causalunfam	na	metal	8	6	0
Fraukje	41	f	1	causalunfam	na	metal	8	7	1
Fraukje	41	f	1	causalunfam	na	metal	8	8	0
Fraukje	41	f	1	causalunfam	na	metal	8	9	1
Fraukje	41	f	1	causalunfam	na	metal	8	10	1
Fraukje	41	f	1	causalunfam	na	metal	9	1	0
Fraukje	41	f	1	causalunfam	na	metal	9	2	1
Fraukje	41	f	1	causalunfam	na	metal	9	3	1
Fraukje	41	f	1	causalunfam	na	metal	9	4	1
Fraukje	41	f	1	causalunfam	na	metal	9	5	1
Fraukje	41	f	1	causalunfam	na	metal	9	6	1
Fraukje	41	f	1	causalunfam	na	metal	9	7	1
Fraukje	41	f	1	causalunfam	na	metal	9	8	1
Fraukje	41	f	1	causalunfam	na	metal	9	9	1
Fraukje	41	f	1	causalunfam	na	metal	9	10	0
Fraukje	41	f	1	causalunfam	na	metal	10	1	0
Fraukje	41	f	1	causalunfam	na	metal	10	2	0
Fraukje	41	f	1	causalunfam	na	metal	10	3	0
Fraukje	41	f	1	causalunfam	na	metal	10	4	0
Fraukje	41	f	1	causalunfam	na	metal	10	5	1
Fraukje	41	f	1	causalunfam	na	metal	10	6	0
Fraukje	41	f	1	causalunfam	na	metal	10	7	0
Fraukje	41	f	1	causalunfam	na	metal	10	8	0
Fraukje	41	f	1	causalunfam	na	metal	10	9	0
Fraukje	41	f	1	causalunfam	na	metal	10	10	0
Kofi	11	m	1	causalunfam	na	wood	1	1	0
Kofi	11	m	1	causalunfam	na	wood	1	2	1
Kofi	11	m	1	causalunfam	na	wood	1	3	0
Kofi	11	m	1	causalunfam	na	wood	1	4	1
Kofi	11	m	1	causalunfam	na	wood	1	5	1
Kofi	11	m	1	causalunfam	na	wood	1	6	1
Kofi	11	m	1	causalunfam	na	wood	1	7	0
Kofi	11	m	1	causalunfam	na	wood	1	8	1
Kofi	11	m	1	causalunfam	na	wood	1	9	0
Kofi	11	m	1	causalunfam	na	wood	1	10	1
Kofi	11	m	1	causalunfam	na	wood	2	1	0
Kofi	11	m	1	causalunfam	na	wood	2	2	0
Kofi	11	m	1	causalunfam	na	wood	2	3	1
Kofi	11	m	1	causalunfam	na	wood	2	4	0
Kofi	11	m	1	causalunfam	na	wood	2	5	1
Kofi	11	m	1	causalunfam	na	wood	2	6	0
Kofi	11	m	1	causalunfam	na	wood	2	7	0
Kofi	11	m	1	causalunfam	na	wood	2	8	1
Kofi	11	m	1	causalunfam	na	wood	2	9	0
Kofi	11	m	1	causalunfam	na	wood	2	10	0
Kofi	11	m	1	causalunfam	na	wood	3	1	1
Kofi	11	m	1	causalunfam	na	wood	3	2	1
Kofi	11	m	1	causalunfam	na	wood	3	3	0
Kofi	11	m	1	causalunfam	na	wood	3	4	1
Kofi	11	m	1	causalunfam	na	wood	3	5	0
Kofi	11	m	1	causalunfam	na	wood	3	6	0
Kofi	11	m	1	causalunfam	na	wood	3	7	1
Kofi	11	m	1	causalunfam	na	wood	3	8	1
Kofi	11	m	1	causalunfam	na	wood	3	9	0
Kofi	11	m	1	causalunfam	na	wood	3	10	1
Kofi	11	m	1	causalunfam	na	wood	4	1	1
Kofi	11	m	1	causalunfam	na	wood	4	2	0
Kofi	11	m	1	causalunfam	na	wood	4	3	0
Kofi	11	m	1	causalunfam	na	wood	4	4	1
Kofi	11	m	1	causalunfam	na	wood	4	5	0
Kofi	11	m	1	causalunfam	na	wood	4	6	0
Kofi	11	m	1	causalunfam	na	wood	4	7	0
Kofi	11	m	1	causalunfam	na	wood	4	8	1
Kofi	11	m	1	causalunfam	na	wood	4	9	0
Kofi	11	m	1	causalunfam	na	wood	4	10	1
Kofi	11	m	1	causalunfam	na	wood	5	1	0
Kofi	11	m	1	causalunfam	na	wood	5	2	1
Kofi	11	m	1	causalunfam	na	wood	5	3	0
Kofi	11	m	1	causalunfam	na	wood	5	4	0
Kofi	11	m	1	causalunfam	na	wood	5	5	0
Kofi	11	m	1	causalunfam	na	wood	5	6	1
Kofi	11	m	1	causalunfam	na	wood	5	7	1
Kofi	11	m	1	causalunfam	na	wood	5	8	1
Kofi	11	m	1	causalunfam	na	wood	5	9	1
Kofi	11	m	1	causalunfam	na	wood	5	10	1
Kofi	11	m	1	causalunfam	na	wood	6	1	0
Kofi	11	m	1	causalunfam	na	wood	6	2	0
Kofi	11	m	1	causalunfam	na	wood	6	3	0
Kofi	11	m	1	causalunfam	na	wood	6	4	0
Kofi	11	m	1	causalunfam	na	wood	6	5	0
Kofi	11	m	1	causalunfam	na	wood	6	6	0
Kofi	11	m	1	causalunfam	na	wood	6	7	0
Kofi	11	m	1	causalunfam	na	wood	6	8	1
Kofi	11	m	1	causalunfam	na	wood	6	9	0
Kofi	11	m	1	causalunfam	na	wood	6	10	1
Kofi	11	m	1	causalunfam	na	wood	7	1	0
Kofi	11	m	1	causalunfam	na	wood	7	2	0
Kofi	11	m	1	causalunfam	na	wood	7	3	1
Kofi	11	m	1	causalunfam	na	wood	7	4	1
Kofi	11	m	1	causalunfam	na	wood	7	5	1
Kofi	11	m	1	causalunfam	na	wood	7	6	1
Kofi	11	m	1	causalunfam	na	wood	7	7	1
Kofi	11	m	1	causalunfam	na	wood	7	8	1
Kofi	11	m	1	causalunfam	na	wood	7	9	1
Kofi	11	m	1	causalunfam	na	wood	7	10	1
Kofi	11	m	1	causalunfam	na	wood	8	1	0
Kofi	11	m	1	causalunfam	na	wood	8	2	0
Kofi	11	m	1	causalunfam	na	wood	8	3	1
Kofi	11	m	1	causalunfam	na	wood	8	4	0
Kofi	11	m	1	causalunfam	na	wood	8	5	1
Kofi	11	m	1	causalunfam	na	wood	8	6	1
Kofi	11	m	1	causalunfam	na	wood	8	7	1
Kofi	11	m	1	causalunfam	na	wood	8	8	0
Kofi	11	m	1	causalunfam	na	wood	8	9	0
Kofi	11	m	1	causalunfam	na	wood	8	10	1
Kofi	11	m	1	causalunfam	na	wood	9	1	1
Kofi	11	m	1	causalunfam	na	wood	9	2	1
Kofi	11	m	1	causalunfam	na	wood	9	3	1
Kofi	11	m	1	causalunfam	na	wood	9	4	1
Kofi	11	m	1	causalunfam	na	wood	9	5	1
Kofi	11	m	1	causalunfam	na	wood	9	6	1
Kofi	11	m	1	causalunfam	na	wood	9	7	1
Kofi	11	m	1	causalunfam	na	wood	9	8	1
Kofi	11	m	1	causalunfam	na	wood	9	9	1
Kofi	11	m	1	causalunfam	na	wood	9	10	0
Kofi	11	m	1	causalunfam	na	wood	10	1	0
Kofi	11	m	1	causalunfam	na	wood	10	2	0
Kofi	11	m	1	causalunfam	na	wood	10	3	1
Kofi	11	m	1	causalunfam	na	wood	10	4	0
Kofi	11	m	1	causalunfam	na	wood	10	5	1
Kofi	11	m	1	causalunfam	na	wood	10	6	1
Kofi	11	m	1	causalunfam	na	wood	10	7	0
Kofi	11	m	1	causalunfam	na	wood	10	8	0
Kofi	11	m	1	causalunfam	na	wood	10	9	0
Kofi	11	m	1	causalunfam	na	wood	10	10	1
Riet	39	f	1	causalunfam	na	wood	1	1	0
Riet	39	f	1	causalunfam	na	wood	1	2	0
Riet	39	f	1	causalunfam	na	wood	1	3	1
Riet	39	f	1	causalunfam	na	wood	1	4	1
Riet	39	f	1	causalunfam	na	wood	1	5	0
Riet	39	f	1	causalunfam	na	wood	1	6	1
Riet	39	f	1	causalunfam	na	wood	1	7	0
Riet	39	f	1	causalunfam	na	wood	1	8	1
Riet	39	f	1	causalunfam	na	wood	1	9	0
Riet	39	f	1	causalunfam	na	wood	1	10	1
Riet	39	f	1	causalunfam	na	wood	2	1	0
Riet	39	f	1	causalunfam	na	wood	2	2	1
Riet	39	f	1	causalunfam	na	wood	2	3	1
Riet	39	f	1	causalunfam	na	wood	2	4	0
Riet	39	f	1	causalunfam	na	wood	2	5	1
Riet	39	f	1	causalunfam	na	wood	2	6	0
Riet	39	f	1	causalunfam	na	wood	2	7	0
Riet	39	f	1	causalunfam	na	wood	2	8	1
Riet	39	f	1	causalunfam	na	wood	2	9	1
Riet	39	f	1	causalunfam	na	wood	2	10	0
Riet	39	f	1	causalunfam	na	wood	3	1	1
Riet	39	f	1	causalunfam	na	wood	3	2	1
Riet	39	f	1	causalunfam	na	wood	3	3	0
Riet	39	f	1	causalunfam	na	wood	3	4	1
Riet	39	f	1	causalunfam	na	wood	3	5	0
Riet	39	f	1	causalunfam	na	wood	3	6	0
Riet	39	f	1	causalunfam	na	wood	3	7	1
Riet	39	f	1	causalunfam	na	wood	3	8	1
Riet	39	f	1	causalunfam	na	wood	3	9	0
Riet	39	f	1	causalunfam	na	wood	3	10	0
Riet	39	f	1	causalunfam	na	wood	4	1	1
Riet	39	f	1	causalunfam	na	wood	4	2	0
Riet	39	f	1	causalunfam	na	wood	4	3	0
Riet	39	f	1	causalunfam	na	wood	4	4	1
Riet	39	f	1	causalunfam	na	wood	4	5	1
Riet	39	f	1	causalunfam	na	wood	4	6	0
Riet	39	f	1	causalunfam	na	wood	4	7	0
Riet	39	f	1	causalunfam	na	wood	4	8	1
Riet	39	f	1	causalunfam	na	wood	4	9	0
Riet	39	f	1	causalunfam	na	wood	4	10	1
Riet	39	f	1	causalunfam	na	wood	5	1	0
Riet	39	f	1	causalunfam	na	wood	5	2	1
Riet	39	f	1	causalunfam	na	wood	5	3	1
Riet	39	f	1	causalunfam	na	wood	5	4	0
Riet	39	f	1	causalunfam	na	wood	5	5	0
Riet	39	f	1	causalunfam	na	wood	5	6	1
Riet	39	f	1	causalunfam	na	wood	5	7	1
Riet	39	f	1	causalunfam	na	wood	5	8	0
Riet	39	f	1	causalunfam	na	wood	5	9	1
Riet	39	f	1	causalunfam	na	wood	5	10	0
Riet	39	f	1	causalunfam	na	wood	6	1	0
Riet	39	f	1	causalunfam	na	wood	6	2	1
Riet	39	f	1	causalunfam	na	wood	6	3	1
Riet	39	f	1	causalunfam	na	wood	6	4	0
Riet	39	f	1	causalunfam	na	wood	6	5	0
Riet	39	f	1	causalunfam	na	wood	6	6	1
Riet	39	f	1	causalunfam	na	wood	6	7	0
Riet	39	f	1	causalunfam	na	wood	6	8	0
Riet	39	f	1	causalunfam	na	wood	6	9	1
Riet	39	f	1	causalunfam	na	wood	6	10	1
Riet	39	f	1	causalunfam	na	wood	7	1	1
Riet	39	f	1	causalunfam	na	wood	7	2	0
Riet	39	f	1	causalunfam	na	wood	7	3	0
Riet	39	f	1	causalunfam	na	wood	7	4	1
Riet	39	f	1	causalunfam	na	wood	7	5	1
Riet	39	f	1	causalunfam	na	wood	7	6	0
Riet	39	f	1	causalunfam	na	wood	7	7	0
Riet	39	f	1	causalunfam	na	wood	7	8	1
Riet	39	f	1	causalunfam	na	wood	7	9	0
Riet	39	f	1	causalunfam	na	wood	7	10	1
Riet	39	f	1	causalunfam	na	wood	8	1	0
Riet	39	f	1	causalunfam	na	wood	8	2	1
Riet	39	f	1	causalunfam	na	wood	8	3	1
Riet	39	f	1	causalunfam	na	wood	8	4	0
Riet	39	f	1	causalunfam	na	wood	8	5	0
Riet	39	f	1	causalunfam	na	wood	8	6	1
Riet	39	f	1	causalunfam	na	wood	8	7	1
Riet	39	f	1	causalunfam	na	wood	8	8	0
Riet	39	f	1	causalunfam	na	wood	8	9	1
Riet	39	f	1	causalunfam	na	wood	8	10	0
Riet	39	f	1	causalunfam	na	wood	9	1	1
Riet	39	f	1	causalunfam	na	wood	9	2	1
Riet	39	f	1	causalunfam	na	wood	9	3	0
Riet	39	f	1	causalunfam	na	wood	9	4	1
Riet	39	f	1	causalunfam	na	wood	9	5	0
Riet	39	f	1	causalunfam	na	wood	9	6	0
Riet	39	f	1	causalunfam	na	wood	9	7	1
Riet	39	f	1	causalunfam	na	wood	9	8	1
Riet	39	f	1	causalunfam	na	wood	9	9	0
Riet	39	f	1	causalunfam	na	wood	9	10	0
Riet	39	f	1	causalunfam	na	wood	10	1	0
Riet	39	f	1	causalunfam	na	wood	10	2	1
Riet	39	f	1	causalunfam	na	wood	10	3	1
Riet	39	f	1	causalunfam	na	wood	10	4	0
Riet	39	f	1	causalunfam	na	wood	10	5	0
Riet	39	f	1	causalunfam	na	wood	10	6	1
Riet	39	f	1	causalunfam	na	wood	10	7	0
Riet	39	f	1	causalunfam	na	wood	10	8	0
Riet	39	f	1	causalunfam	na	wood	10	9	1
Riet	39	f	1	causalunfam	na	wood	10	10	1
Dorien	36	f	1	causalunfam	na	wood	1	1	1
Dorien	36	f	1	causalunfam	na	wood	1	2	1
Dorien	36	f	1	causalunfam	na	wood	1	3	0
Dorien	36	f	1	causalunfam	na	wood	1	4	0
Dorien	36	f	1	causalunfam	na	wood	1	5	0
Dorien	36	f	1	causalunfam	na	wood	1	6	0
Dorien	36	f	1	causalunfam	na	wood	1	7	1
Dorien	36	f	1	causalunfam	na	wood	1	8	0
Dorien	36	f	1	causalunfam	na	wood	1	9	1
Dorien	36	f	1	causalunfam	na	wood	1	10	0
Dorien	36	f	1	causalunfam	na	wood	2	1	1
Dorien	36	f	1	causalunfam	na	wood	2	2	0
Dorien	36	f	1	causalunfam	na	wood	2	3	0
Dorien	36	f	1	causalunfam	na	wood	2	4	1
Dorien	36	f	1	causalunfam	na	wood	2	5	0
Dorien	36	f	1	causalunfam	na	wood	2	6	1
Dorien	36	f	1	causalunfam	na	wood	2	7	1
Dorien	36	f	1	causalunfam	na	wood	2	8	0
Dorien	36	f	1	causalunfam	na	wood	2	9	0
Dorien	36	f	1	causalunfam	na	wood	2	10	0
Dorien	36	f	1	causalunfam	na	wood	3	1	0
Dorien	36	f	1	causalunfam	na	wood	3	2	1
Dorien	36	f	1	causalunfam	na	wood	3	3	1
Dorien	36	f	1	causalunfam	na	wood	3	4	0
Dorien	36	f	1	causalunfam	na	wood	3	5	1
Dorien	36	f	1	causalunfam	na	wood	3	6	1
Dorien	36	f	1	causalunfam	na	wood	3	7	0
Dorien	36	f	1	causalunfam	na	wood	3	8	0
Dorien	36	f	1	causalunfam	na	wood	3	9	1
Dorien	36	f	1	causalunfam	na	wood	3	10	1
Dorien	36	f	1	causalunfam	na	wood	4	1	0
Dorien	36	f	1	causalunfam	na	wood	4	2	0
Dorien	36	f	1	causalunfam	na	wood	4	3	0
Dorien	36	f	1	causalunfam	na	wood	4	4	0
Dorien	36	f	1	causalunfam	na	wood	4	5	0
Dorien	36	f	1	causalunfam	na	wood	4	6	1
Dorien	36	f	1	causalunfam	na	wood	4	7	1
Dorien	36	f	1	causalunfam	na	wood	4	8	0
Dorien	36	f	1	causalunfam	na	wood	4	9	0
Dorien	36	f	1	causalunfam	na	wood	4	10	0
Dorien	36	f	1	causalunfam	na	wood	5	1	0
Dorien	36	f	1	causalunfam	na	wood	5	2	0
Dorien	36	f	1	causalunfam	na	wood	5	3	0
Dorien	36	f	1	causalunfam	na	wood	5	4	0
Dorien	36	f	1	causalunfam	na	wood	5	5	1
Dorien	36	f	1	causalunfam	na	wood	5	6	0
Dorien	36	f	1	causalunfam	na	wood	5	7	0
Dorien	36	f	1	causalunfam	na	wood	5	8	1
Dorien	36	f	1	causalunfam	na	wood	5	9	0
Dorien	36	f	1	causalunfam	na	wood	5	10	0
Dorien	36	f	1	causalunfam	na	wood	6	1	1
Dorien	36	f	1	causalunfam	na	wood	6	2	0
Dorien	36	f	1	causalunfam	na	wood	6	3	0
Dorien	36	f	1	causalunfam	na	wood	6	4	0
Dorien	36	f	1	causalunfam	na	wood	6	5	1
Dorien	36	f	1	causalunfam	na	wood	6	6	0
Dorien	36	f	1	causalunfam	na	wood	6	7	1
Dorien	36	f	1	causalunfam	na	wood	6	8	1
Dorien	36	f	1	causalunfam	na	wood	6	9	0
Dorien	36	f	1	causalunfam	na	wood	6	10	1
Dorien	36	f	1	causalunfam	na	wood	7	1	0
Dorien	36	f	1	causalunfam	na	wood	7	2	1
Dorien	36	f	1	causalunfam	na	wood	7	3	0
Dorien	36	f	1	causalunfam	na	wood	7	4	0
Dorien	36	f	1	causalunfam	na	wood	7	5	0
Dorien	36	f	1	causalunfam	na	wood	7	6	0
Dorien	36	f	1	causalunfam	na	wood	7	7	1
Dorien	36	f	1	causalunfam	na	wood	7	8	0
Dorien	36	f	1	causalunfam	na	wood	7	9	0
Dorien	36	f	1	causalunfam	na	wood	7	10	1
Dorien	36	f	1	causalunfam	na	wood	8	1	1
Dorien	36	f	1	causalunfam	na	wood	8	2	0
Dorien	36	f	1	causalunfam	na	wood	8	3	0
Dorien	36	f	1	causalunfam	na	wood	8	4	1
Dorien	36	f	1	causalunfam	na	wood	8	5	1
Dorien	36	f	1	causalunfam	na	wood	8	6	1
Dorien	36	f	1	causalunfam	na	wood	8	7	0
Dorien	36	f	1	causalunfam	na	wood	8	8	1
Dorien	36	f	1	causalunfam	na	wood	8	9	1
Dorien	36	f	1	causalunfam	na	wood	8	10	1
Dorien	36	f	1	causalunfam	na	wood	9	1	0
Dorien	36	f	1	causalunfam	na	wood	9	2	0
Dorien	36	f	1	causalunfam	na	wood	9	3	0
Dorien	36	f	1	causalunfam	na	wood	9	4	1
Dorien	36	f	1	causalunfam	na	wood	9	5	1
Dorien	36	f	1	causalunfam	na	wood	9	6	0
Dorien	36	f	1	causalunfam	na	wood	9	7	0
Dorien	36	f	1	causalunfam	na	wood	9	8	1
Dorien	36	f	1	causalunfam	na	wood	9	9	0
Dorien	36	f	1	causalunfam	na	wood	9	10	1
Dorien	36	f	1	causalunfam	na	wood	10	1	1
Dorien	36	f	1	causalunfam	na	wood	10	2	0
Dorien	36	f	1	causalunfam	na	wood	10	3	0
Dorien	36	f	1	causalunfam	na	wood	10	4	0
Dorien	36	f	1	causalunfam	na	wood	10	5	1
Dorien	36	f	1	causalunfam	na	wood	10	6	0
Dorien	36	f	1	causalunfam	na	wood	10	7	1
Dorien	36	f	1	causalunfam	na	wood	10	8	1
Dorien	36	f	1	causalunfam	na	wood	10	9	0
Dorien	36	f	1	causalunfam	na	wood	10	10	0
Hope	26	f	2	causal_familiar	experienced	metal	1	1	1
Hope	26	f	2	causal_familiar	experienced	metal	1	2	1
Hope	26	f	2	causal_familiar	experienced	metal	1	3	0
Hope	26	f	2	causal_familiar	experienced	metal	1	4	0
Hope	26	f	2	causal_familiar	experienced	metal	1	5	1
Hope	26	f	2	causal_familiar	experienced	metal	1	6	0
Hope	26	f	2	causal_familiar	experienced	metal	1	7	1
Hope	26	f	2	causal_familiar	experienced	metal	1	8	0
Hope	26	f	2	causal_familiar	experienced	metal	1	9	1
Hope	26	f	2	causal_familiar	experienced	metal	1	10	0
Hope	26	f	2	causal_familiar	experienced	metal	2	1	1
Hope	26	f	2	causal_familiar	experienced	metal	2	2	0
Hope	26	f	2	causal_familiar	experienced	metal	2	3	0
Hope	26	f	2	causal_familiar	experienced	metal	2	4	1
Hope	26	f	2	causal_familiar	experienced	metal	2	5	0
Hope	26	f	2	causal_familiar	experienced	metal	2	6	0
Hope	26	f	2	causal_familiar	experienced	metal	2	7	1
Hope	26	f	2	causal_familiar	experienced	metal	2	8	0
Hope	26	f	2	causal_familiar	experienced	metal	2	9	0
Hope	26	f	2	causal_familiar	experienced	metal	2	10	1
Hope	26	f	2	causal_familiar	experienced	metal	3	1	0
Hope	26	f	2	causal_familiar	experienced	metal	3	2	1
Hope	26	f	2	causal_familiar	experienced	metal	3	3	1
Hope	26	f	2	causal_familiar	experienced	metal	3	4	0
Hope	26	f	2	causal_familiar	experienced	metal	3	5	1
Hope	26	f	2	causal_familiar	experienced	metal	3	6	0
Hope	26	f	2	causal_familiar	experienced	metal	3	7	0
Hope	26	f	2	causal_familiar	experienced	metal	3	8	0
Hope	26	f	2	causal_familiar	experienced	metal	3	9	0
Hope	26	f	2	causal_familiar	experienced	metal	3	10	1
Hope	26	f	2	causal_familiar	experienced	metal	4	1	0
Hope	26	f	2	causal_familiar	experienced	metal	4	2	1
Hope	26	f	2	causal_familiar	experienced	metal	4	3	1
Hope	26	f	2	causal_familiar	experienced	metal	4	4	0
Hope	26	f	2	causal_familiar	experienced	metal	4	5	1
Hope	26	f	2	causal_familiar	experienced	metal	4	6	0
Hope	26	f	2	causal_familiar	experienced	metal	4	7	1
Hope	26	f	2	causal_familiar	experienced	metal	4	8	0
Hope	26	f	2	causal_familiar	experienced	metal	4	9	1
Hope	26	f	2	causal_familiar	experienced	metal	4	10	0
Hope	26	f	2	causal_familiar	experienced	metal	5	1	1
Hope	26	f	2	causal_familiar	experienced	metal	5	2	0
Hope	26	f	2	causal_familiar	experienced	metal	5	3	0
Hope	26	f	2	causal_familiar	experienced	metal	5	4	1
Hope	26	f	2	causal_familiar	experienced	metal	5	5	1
Hope	26	f	2	causal_familiar	experienced	metal	5	6	0
Hope	26	f	2	causal_familiar	experienced	metal	5	7	1
Hope	26	f	2	causal_familiar	experienced	metal	5	8	0
Hope	26	f	2	causal_familiar	experienced	metal	5	9	0
Hope	26	f	2	causal_familiar	experienced	metal	5	10	1
Hope	26	f	2	causal_familiar	experienced	metal	6	1	1
Hope	26	f	2	causal_familiar	experienced	metal	6	2	1
Hope	26	f	2	causal_familiar	experienced	metal	6	3	0
Hope	26	f	2	causal_familiar	experienced	metal	6	4	1
Hope	26	f	2	causal_familiar	experienced	metal	6	5	1
Hope	26	f	2	causal_familiar	experienced	metal	6	6	0
Hope	26	f	2	causal_familiar	experienced	metal	6	7	1
Hope	26	f	2	causal_familiar	experienced	metal	6	8	1
Hope	26	f	2	causal_familiar	experienced	metal	6	9	0
Hope	26	f	2	causal_familiar	experienced	metal	6	10	0
Hope	26	f	2	causal_familiar	experienced	metal	7	1	0
Hope	26	f	2	causal_familiar	experienced	metal	7	2	1
Hope	26	f	2	causal_familiar	experienced	metal	7	3	1
Hope	26	f	2	causal_familiar	experienced	metal	7	4	0
Hope	26	f	2	causal_familiar	experienced	metal	7	5	0
Hope	26	f	2	causal_familiar	experienced	metal	7	6	0
Hope	26	f	2	causal_familiar	experienced	metal	7	7	1
Hope	26	f	2	causal_familiar	experienced	metal	7	8	0
Hope	26	f	2	causal_familiar	experienced	metal	7	9	1
Hope	26	f	2	causal_familiar	experienced	metal	7	10	0
Hope	26	f	2	causal_familiar	experienced	metal	8	1	1
Hope	26	f	2	causal_familiar	experienced	metal	8	2	0
Hope	26	f	2	causal_familiar	experienced	metal	8	3	0
Hope	26	f	2	causal_familiar	experienced	metal	8	4	1
Hope	26	f	2	causal_familiar	experienced	metal	8	5	1
Hope	26	f	2	causal_familiar	experienced	metal	8	6	0
Hope	26	f	2	causal_familiar	experienced	metal	8	7	0
Hope	26	f	2	causal_familiar	experienced	metal	8	8	1
Hope	26	f	2	causal_familiar	experienced	metal	8	9	0
Hope	26	f	2	causal_familiar	experienced	metal	8	10	1
Hope	26	f	2	causal_familiar	experienced	metal	9	1	0
Hope	26	f	2	causal_familiar	experienced	metal	9	2	0
Hope	26	f	2	causal_familiar	experienced	metal	9	3	1
Hope	26	f	2	causal_familiar	experienced	metal	9	4	0
Hope	26	f	2	causal_familiar	experienced	metal	9	5	1
Hope	26	f	2	causal_familiar	experienced	metal	9	6	1
Hope	26	f	2	causal_familiar	experienced	metal	9	7	0
Hope	26	f	2	causal_familiar	experienced	metal	9	8	0
Hope	26	f	2	causal_familiar	experienced	metal	9	9	1
Hope	26	f	2	causal_familiar	experienced	metal	9	10	1
Hope	26	f	2	causal_familiar	experienced	metal	10	1	1
Hope	26	f	2	causal_familiar	experienced	metal	10	2	0
Hope	26	f	2	causal_familiar	experienced	metal	10	3	0
Hope	26	f	2	causal_familiar	experienced	metal	10	4	1
Hope	26	f	2	causal_familiar	experienced	metal	10	5	1
Hope	26	f	2	causal_familiar	experienced	metal	10	6	0
Hope	26	f	2	causal_familiar	experienced	metal	10	7	1
Hope	26	f	2	causal_familiar	experienced	metal	10	8	1
Hope	26	f	2	causal_familiar	experienced	metal	10	9	0
Hope	26	f	2	causal_familiar	experienced	metal	10	10	0
Tai	14	f	2	arbitrary_familiar	experienced	metal	1	1	0
Tai	14	f	2	arbitrary_familiar	experienced	metal	1	2	1
Tai	14	f	2	arbitrary_familiar	experienced	metal	1	3	0
Tai	14	f	2	arbitrary_familiar	experienced	metal	1	4	0
Tai	14	f	2	arbitrary_familiar	experienced	metal	1	5	0
Tai	14	f	2	arbitrary_familiar	experienced	metal	1	6	1
Tai	14	f	2	arbitrary_familiar	experienced	metal	1	7	1
Tai	14	f	2	arbitrary_familiar	experienced	metal	1	8	1
Tai	14	f	2	arbitrary_familiar	experienced	metal	1	9	0
Tai	14	f	2	arbitrary_familiar	experienced	metal	1	10	1
Tai	14	f	2	arbitrary_familiar	experienced	metal	2	1	1
Tai	14	f	2	arbitrary_familiar	experienced	metal	2	2	0
Tai	14	f	2	arbitrary_familiar	experienced	metal	2	3	0
Tai	14	f	2	arbitrary_familiar	experienced	metal	2	4	0
Tai	14	f	2	arbitrary_familiar	experienced	metal	2	5	1
Tai	14	f	2	arbitrary_familiar	experienced	metal	2	6	1
Tai	14	f	2	arbitrary_familiar	experienced	metal	2	7	0
Tai	14	f	2	arbitrary_familiar	experienced	metal	2	8	0
Tai	14	f	2	arbitrary_familiar	experienced	metal	2	9	0
Tai	14	f	2	arbitrary_familiar	experienced	metal	2	10	1
Tai	14	f	2	arbitrary_familiar	experienced	metal	3	1	0
Tai	14	f	2	arbitrary_familiar	experienced	metal	3	2	0
Tai	14	f	2	arbitrary_familiar	experienced	metal	3	3	1
Tai	14	f	2	arbitrary_familiar	experienced	metal	3	4	0
Tai	14	f	2	arbitrary_familiar	experienced	metal	3	5	1
Tai	14	f	2	arbitrary_familiar	experienced	metal	3	6	0
Tai	14	f	2	arbitrary_familiar	experienced	metal	3	7	0
Tai	14	f	2	arbitrary_familiar	experienced	metal	3	8	0
Tai	14	f	2	arbitrary_familiar	experienced	metal	3	9	0
Tai	14	f	2	arbitrary_familiar	experienced	metal	3	10	0
Tai	14	f	2	arbitrary_familiar	experienced	metal	4	1	1
Tai	14	f	2	arbitrary_familiar	experienced	metal	4	2	1
Tai	14	f	2	arbitrary_familiar	experienced	metal	4	3	1
Tai	14	f	2	arbitrary_familiar	experienced	metal	4	4	0
Tai	14	f	2	arbitrary_familiar	experienced	metal	4	5	1
Tai	14	f	2	arbitrary_familiar	experienced	metal	4	6	1
Tai	14	f	2	arbitrary_familiar	experienced	metal	4	7	1
Tai	14	f	2	arbitrary_familiar	experienced	metal	4	8	0
Tai	14	f	2	arbitrary_familiar	experienced	metal	4	9	1
Tai	14	f	2	arbitrary_familiar	experienced	metal	4	10	1
Tai	14	f	2	arbitrary_familiar	experienced	metal	5	1	0
Tai	14	f	2	arbitrary_familiar	experienced	metal	5	2	1
Tai	14	f	2	arbitrary_familiar	experienced	metal	5	3	0
Tai	14	f	2	arbitrary_familiar	experienced	metal	5	4	1
Tai	14	f	2	arbitrary_familiar	experienced	metal	5	5	1
Tai	14	f	2	arbitrary_familiar	experienced	metal	5	6	1
Tai	14	f	2	arbitrary_familiar	experienced	metal	5	7	0
Tai	14	f	2	arbitrary_familiar	experienced	metal	5	8	0
Tai	14	f	2	arbitrary_familiar	experienced	metal	5	9	0
Tai	14	f	2	arbitrary_familiar	experienced	metal	5	10	1
Tai	14	f	2	arbitrary_familiar	experienced	metal	6	1	1
Tai	14	f	2	arbitrary_familiar	experienced	metal	6	2	1
Tai	14	f	2	arbitrary_familiar	experienced	metal	6	3	0
Tai	14	f	2	arbitrary_familiar	experienced	metal	6	4	1
Tai	14	f	2	arbitrary_familiar	experienced	metal	6	5	1
Tai	14	f	2	arbitrary_familiar	experienced	metal	6	6	0
Tai	14	f	2	arbitrary_familiar	experienced	metal	6	7	1
Tai	14	f	2	arbitrary_familiar	experienced	metal	6	8	1
Tai	14	f	2	arbitrary_familiar	experienced	metal	6	9	0
Tai	14	f	2	arbitrary_familiar	experienced	metal	6	10	0
Tai	14	f	2	arbitrary_familiar	experienced	metal	7	1	0
Tai	14	f	2	arbitrary_familiar	experienced	metal	7	2	1
Tai	14	f	2	arbitrary_familiar	experienced	metal	7	3	0
Tai	14	f	2	arbitrary_familiar	experienced	metal	7	4	0
Tai	14	f	2	arbitrary_familiar	experienced	metal	7	5	1
Tai	14	f	2	arbitrary_familiar	experienced	metal	7	6	1
Tai	14	f	2	arbitrary_familiar	experienced	metal	7	7	1
Tai	14	f	2	arbitrary_familiar	experienced	metal	7	8	0
Tai	14	f	2	arbitrary_familiar	experienced	metal	7	9	1
Tai	14	f	2	arbitrary_familiar	experienced	metal	7	10	0
Tai	14	f	2	arbitrary_familiar	experienced	metal	8	1	1
Tai	14	f	2	arbitrary_familiar	experienced	metal	8	2	0
Tai	14	f	2	arbitrary_familiar	experienced	metal	8	3	0
Tai	14	f	2	arbitrary_familiar	experienced	metal	8	4	1
Tai	14	f	2	arbitrary_familiar	experienced	metal	8	5	0
Tai	14	f	2	arbitrary_familiar	experienced	metal	8	6	0
Tai	14	f	2	arbitrary_familiar	experienced	metal	8	7	0
Tai	14	f	2	arbitrary_familiar	experienced	metal	8	8	1
Tai	14	f	2	arbitrary_familiar	experienced	metal	8	9	0
Tai	14	f	2	arbitrary_familiar	experienced	metal	8	10	1
Tai	14	f	2	arbitrary_familiar	experienced	metal	9	1	0
Tai	14	f	2	arbitrary_familiar	experienced	metal	9	2	0
Tai	14	f	2	arbitrary_familiar	experienced	metal	9	3	1
Tai	14	f	2	arbitrary_familiar	experienced	metal	9	4	0
Tai	14	f	2	arbitrary_familiar	experienced	metal	9	5	1
Tai	14	f	2	arbitrary_familiar	experienced	metal	9	6	1
Tai	14	f	2	arbitrary_familiar	experienced	metal	9	7	1
Tai	14	f	2	arbitrary_familiar	experienced	metal	9	8	0
Tai	14	f	2	arbitrary_familiar	experienced	metal	9	9	1
Tai	14	f	2	arbitrary_familiar	experienced	metal	9	10	1
Tai	14	f	2	arbitrary_familiar	experienced	metal	10	1	1
Tai	14	f	2	arbitrary_familiar	experienced	metal	10	2	1
Tai	14	f	2	arbitrary_familiar	experienced	metal	10	3	0
Tai	14	f	2	arbitrary_familiar	experienced	metal	10	4	1
Tai	14	f	2	arbitrary_familiar	experienced	metal	10	5	1
Tai	14	f	2	arbitrary_familiar	experienced	metal	10	6	0
Tai	14	f	2	arbitrary_familiar	experienced	metal	10	7	1
Tai	14	f	2	arbitrary_familiar	experienced	metal	10	8	1
Tai	14	f	2	arbitrary_familiar	experienced	metal	10	9	1
Tai	14	f	2	arbitrary_familiar	experienced	metal	10	10	1
Riet	39	f	2	arbitrary_familiar	experienced	wood	1	1	1
Riet	39	f	2	arbitrary_familiar	experienced	wood	1	2	1
Riet	39	f	2	arbitrary_familiar	experienced	wood	1	3	0
Riet	39	f	2	arbitrary_familiar	experienced	wood	1	4	0
Riet	39	f	2	arbitrary_familiar	experienced	wood	1	5	1
Riet	39	f	2	arbitrary_familiar	experienced	wood	1	6	0
Riet	39	f	2	arbitrary_familiar	experienced	wood	1	7	1
Riet	39	f	2	arbitrary_familiar	experienced	wood	1	8	0
Riet	39	f	2	arbitrary_familiar	experienced	wood	1	9	1
Riet	39	f	2	arbitrary_familiar	experienced	wood	1	10	0
Riet	39	f	2	arbitrary_familiar	experienced	wood	2	1	1
Riet	39	f	2	arbitrary_familiar	experienced	wood	2	2	0
Riet	39	f	2	arbitrary_familiar	experienced	wood	2	3	0
Riet	39	f	2	arbitrary_familiar	experienced	wood	2	4	1
Riet	39	f	2	arbitrary_familiar	experienced	wood	2	5	0
Riet	39	f	2	arbitrary_familiar	experienced	wood	2	6	1
Riet	39	f	2	arbitrary_familiar	experienced	wood	2	7	1
Riet	39	f	2	arbitrary_familiar	experienced	wood	2	8	0
Riet	39	f	2	arbitrary_familiar	experienced	wood	2	9	0
Riet	39	f	2	arbitrary_familiar	experienced	wood	2	10	1
Riet	39	f	2	arbitrary_familiar	experienced	wood	3	1	0
Riet	39	f	2	arbitrary_familiar	experienced	wood	3	2	0
Riet	39	f	2	arbitrary_familiar	experienced	wood	3	3	1
Riet	39	f	2	arbitrary_familiar	experienced	wood	3	4	0
Riet	39	f	2	arbitrary_familiar	experienced	wood	3	5	1
Riet	39	f	2	arbitrary_familiar	experienced	wood	3	6	1
Riet	39	f	2	arbitrary_familiar	experienced	wood	3	7	0
Riet	39	f	2	arbitrary_familiar	experienced	wood	3	8	0
Riet	39	f	2	arbitrary_familiar	experienced	wood	3	9	1
Riet	39	f	2	arbitrary_familiar	experienced	wood	3	10	1
Riet	39	f	2	arbitrary_familiar	experienced	wood	4	1	0
Riet	39	f	2	arbitrary_familiar	experienced	wood	4	2	1
Riet	39	f	2	arbitrary_familiar	experienced	wood	4	3	1
Riet	39	f	2	arbitrary_familiar	experienced	wood	4	4	0
Riet	39	f	2	arbitrary_familiar	experienced	wood	4	5	0
Riet	39	f	2	arbitrary_familiar	experienced	wood	4	6	0
Riet	39	f	2	arbitrary_familiar	experienced	wood	4	7	1
Riet	39	f	2	arbitrary_familiar	experienced	wood	4	8	0
Riet	39	f	2	arbitrary_familiar	experienced	wood	4	9	1
Riet	39	f	2	arbitrary_familiar	experienced	wood	4	10	0
Riet	39	f	2	arbitrary_familiar	experienced	wood	5	1	1
Riet	39	f	2	arbitrary_familiar	experienced	wood	5	2	0
Riet	39	f	2	arbitrary_familiar	experienced	wood	5	3	0
Riet	39	f	2	arbitrary_familiar	experienced	wood	5	4	1
Riet	39	f	2	arbitrary_familiar	experienced	wood	5	5	1
Riet	39	f	2	arbitrary_familiar	experienced	wood	5	6	0
Riet	39	f	2	arbitrary_familiar	experienced	wood	5	7	0
Riet	39	f	2	arbitrary_familiar	experienced	wood	5	8	1
Riet	39	f	2	arbitrary_familiar	experienced	wood	5	9	0
Riet	39	f	2	arbitrary_familiar	experienced	wood	5	10	1
Riet	39	f	2	arbitrary_familiar	experienced	wood	6	1	1
Riet	39	f	2	arbitrary_familiar	experienced	wood	6	2	0
Riet	39	f	2	arbitrary_familiar	experienced	wood	6	3	0
Riet	39	f	2	arbitrary_familiar	experienced	wood	6	4	1
Riet	39	f	2	arbitrary_familiar	experienced	wood	6	5	1
Riet	39	f	2	arbitrary_familiar	experienced	wood	6	6	0
Riet	39	f	2	arbitrary_familiar	experienced	wood	6	7	1
Riet	39	f	2	arbitrary_familiar	experienced	wood	6	8	1
Riet	39	f	2	arbitrary_familiar	experienced	wood	6	9	0
Riet	39	f	2	arbitrary_familiar	experienced	wood	6	10	0
Riet	39	f	2	arbitrary_familiar	experienced	wood	7	1	0
Riet	39	f	2	arbitrary_familiar	experienced	wood	7	2	1
Riet	39	f	2	arbitrary_familiar	experienced	wood	7	3	1
Riet	39	f	2	arbitrary_familiar	experienced	wood	7	4	0
Riet	39	f	2	arbitrary_familiar	experienced	wood	7	5	0
Riet	39	f	2	arbitrary_familiar	experienced	wood	7	6	1
Riet	39	f	2	arbitrary_familiar	experienced	wood	7	7	1
Riet	39	f	2	arbitrary_familiar	experienced	wood	7	8	0
Riet	39	f	2	arbitrary_familiar	experienced	wood	7	9	1
Riet	39	f	2	arbitrary_familiar	experienced	wood	7	10	0
Riet	39	f	2	arbitrary_familiar	experienced	wood	8	1	1
Riet	39	f	2	arbitrary_familiar	experienced	wood	8	2	0
Riet	39	f	2	arbitrary_familiar	experienced	wood	8	3	0
Riet	39	f	2	arbitrary_familiar	experienced	wood	8	4	1
Riet	39	f	2	arbitrary_familiar	experienced	wood	8	5	1
Riet	39	f	2	arbitrary_familiar	experienced	wood	8	6	0
Riet	39	f	2	arbitrary_familiar	experienced	wood	8	7	0
Riet	39	f	2	arbitrary_familiar	experienced	wood	8	8	1
Riet	39	f	2	arbitrary_familiar	experienced	wood	8	9	0
Riet	39	f	2	arbitrary_familiar	experienced	wood	8	10	1
Riet	39	f	2	arbitrary_familiar	experienced	wood	9	1	0
Riet	39	f	2	arbitrary_familiar	experienced	wood	9	2	0
Riet	39	f	2	arbitrary_familiar	experienced	wood	9	3	1
Riet	39	f	2	arbitrary_familiar	experienced	wood	9	4	0
Riet	39	f	2	arbitrary_familiar	experienced	wood	9	5	1
Riet	39	f	2	arbitrary_familiar	experienced	wood	9	6	1
Riet	39	f	2	arbitrary_familiar	experienced	wood	9	7	0
Riet	39	f	2	arbitrary_familiar	experienced	wood	9	8	0
Riet	39	f	2	arbitrary_familiar	experienced	wood	9	9	1
Riet	39	f	2	arbitrary_familiar	experienced	wood	9	10	1
Riet	39	f	2	arbitrary_familiar	experienced	wood	10	1	1
Riet	39	f	2	arbitrary_familiar	experienced	wood	10	2	0
Riet	39	f	2	arbitrary_familiar	experienced	wood	10	3	0
Riet	39	f	2	arbitrary_familiar	experienced	wood	10	4	1
Riet	39	f	2	arbitrary_familiar	experienced	wood	10	5	1
Riet	39	f	2	arbitrary_familiar	experienced	wood	10	6	0
Riet	39	f	2	arbitrary_familiar	experienced	wood	10	7	1
Riet	39	f	2	arbitrary_familiar	experienced	wood	10	8	1
Riet	39	f	2	arbitrary_familiar	experienced	wood	10	9	0
Riet	39	f	2	arbitrary_familiar	experienced	wood	10	10	0
Dorien	36	f	2	arbitrary_familiar	experienced	wood	1	1	1
Dorien	36	f	2	arbitrary_familiar	experienced	wood	1	2	1
Dorien	36	f	2	arbitrary_familiar	experienced	wood	1	3	0
Dorien	36	f	2	arbitrary_familiar	experienced	wood	1	4	1
Dorien	36	f	2	arbitrary_familiar	experienced	wood	1	5	1
Dorien	36	f	2	arbitrary_familiar	experienced	wood	1	6	1
Dorien	36	f	2	arbitrary_familiar	experienced	wood	1	7	1
Dorien	36	f	2	arbitrary_familiar	experienced	wood	1	8	1
Dorien	36	f	2	arbitrary_familiar	experienced	wood	1	9	0
Dorien	36	f	2	arbitrary_familiar	experienced	wood	1	10	0
Dorien	36	f	2	arbitrary_familiar	experienced	wood	2	1	1
Dorien	36	f	2	arbitrary_familiar	experienced	wood	2	2	0
Dorien	36	f	2	arbitrary_familiar	experienced	wood	2	3	0
Dorien	36	f	2	arbitrary_familiar	experienced	wood	2	4	1
Dorien	36	f	2	arbitrary_familiar	experienced	wood	2	5	1
Dorien	36	f	2	arbitrary_familiar	experienced	wood	2	6	1
Dorien	36	f	2	arbitrary_familiar	experienced	wood	2	7	1
Dorien	36	f	2	arbitrary_familiar	experienced	wood	2	8	1
Dorien	36	f	2	arbitrary_familiar	experienced	wood	2	9	1
Dorien	36	f	2	arbitrary_familiar	experienced	wood	2	10	0
Dorien	36	f	2	arbitrary_familiar	experienced	wood	3	1	0
Dorien	36	f	2	arbitrary_familiar	experienced	wood	3	2	0
Dorien	36	f	2	arbitrary_familiar	experienced	wood	3	3	0
Dorien	36	f	2	arbitrary_familiar	experienced	wood	3	4	0
Dorien	36	f	2	arbitrary_familiar	experienced	wood	3	5	1
Dorien	36	f	2	arbitrary_familiar	experienced	wood	3	6	1
Dorien	36	f	2	arbitrary_familiar	experienced	wood	3	7	0
Dorien	36	f	2	arbitrary_familiar	experienced	wood	3	8	1
Dorien	36	f	2	arbitrary_familiar	experienced	wood	3	9	1
Dorien	36	f	2	arbitrary_familiar	experienced	wood	3	10	0
Dorien	36	f	2	arbitrary_familiar	experienced	wood	4	1	1
Dorien	36	f	2	arbitrary_familiar	experienced	wood	4	2	1
Dorien	36	f	2	arbitrary_familiar	experienced	wood	4	3	1
Dorien	36	f	2	arbitrary_familiar	experienced	wood	4	4	1
Dorien	36	f	2	arbitrary_familiar	experienced	wood	4	5	1
Dorien	36	f	2	arbitrary_familiar	experienced	wood	4	6	1
Dorien	36	f	2	arbitrary_familiar	experienced	wood	4	7	0
Dorien	36	f	2	arbitrary_familiar	experienced	wood	4	8	0
Dorien	36	f	2	arbitrary_familiar	experienced	wood	4	9	1
Dorien	36	f	2	arbitrary_familiar	experienced	wood	4	10	0
Dorien	36	f	2	arbitrary_familiar	experienced	wood	5	1	0
Dorien	36	f	2	arbitrary_familiar	experienced	wood	5	2	0
Dorien	36	f	2	arbitrary_familiar	experienced	wood	5	3	0
Dorien	36	f	2	arbitrary_familiar	experienced	wood	5	4	1
Dorien	36	f	2	arbitrary_familiar	experienced	wood	5	5	1
Dorien	36	f	2	arbitrary_familiar	experienced	wood	5	6	0
Dorien	36	f	2	arbitrary_familiar	experienced	wood	5	7	1
Dorien	36	f	2	arbitrary_familiar	experienced	wood	5	8	1
Dorien	36	f	2	arbitrary_familiar	experienced	wood	5	9	0
Dorien	36	f	2	arbitrary_familiar	experienced	wood	5	10	1
Dorien	36	f	2	arbitrary_familiar	experienced	wood	6	1	0
Dorien	36	f	2	arbitrary_familiar	experienced	wood	6	2	0
Dorien	36	f	2	arbitrary_familiar	experienced	wood	6	3	0
Dorien	36	f	2	arbitrary_familiar	experienced	wood	6	4	1
Dorien	36	f	2	arbitrary_familiar	experienced	wood	6	5	1
Dorien	36	f	2	arbitrary_familiar	experienced	wood	6	6	0
Dorien	36	f	2	arbitrary_familiar	experienced	wood	6	7	1
Dorien	36	f	2	arbitrary_familiar	experienced	wood	6	8	1
Dorien	36	f	2	arbitrary_familiar	experienced	wood	6	9	1
Dorien	36	f	2	arbitrary_familiar	experienced	wood	6	10	0
Dorien	36	f	2	arbitrary_familiar	experienced	wood	7	1	0
Dorien	36	f	2	arbitrary_familiar	experienced	wood	7	2	1
Dorien	36	f	2	arbitrary_familiar	experienced	wood	7	3	1
Dorien	36	f	2	arbitrary_familiar	experienced	wood	7	4	1
Dorien	36	f	2	arbitrary_familiar	experienced	wood	7	5	0
Dorien	36	f	2	arbitrary_familiar	experienced	wood	7	6	1
Dorien	36	f	2	arbitrary_familiar	experienced	wood	7	7	1
Dorien	36	f	2	arbitrary_familiar	experienced	wood	7	8	1
Dorien	36	f	2	arbitrary_familiar	experienced	wood	7	9	1
Dorien	36	f	2	arbitrary_familiar	experienced	wood	7	10	1
Dorien	36	f	2	arbitrary_familiar	experienced	wood	8	1	1
Dorien	36	f	2	arbitrary_familiar	experienced	wood	8	2	0
Dorien	36	f	2	arbitrary_familiar	experienced	wood	8	3	0
Dorien	36	f	2	arbitrary_familiar	experienced	wood	8	4	0
Dorien	36	f	2	arbitrary_familiar	experienced	wood	8	5	1
Dorien	36	f	2	arbitrary_familiar	experienced	wood	8	6	0
Dorien	36	f	2	arbitrary_familiar	experienced	wood	8	7	1
Dorien	36	f	2	arbitrary_familiar	experienced	wood	8	8	1
Dorien	36	f	2	arbitrary_familiar	experienced	wood	8	9	0
Dorien	36	f	2	arbitrary_familiar	experienced	wood	8	10	0
Dorien	36	f	2	arbitrary_familiar	experienced	wood	9	1	0
Dorien	36	f	2	arbitrary_familiar	experienced	wood	9	2	0
Dorien	36	f	2	arbitrary_familiar	experienced	wood	9	3	1
Dorien	36	f	2	arbitrary_familiar	experienced	wood	9	4	0
Dorien	36	f	2	arbitrary_familiar	experienced	wood	9	5	1
Dorien	36	f	2	arbitrary_familiar	experienced	wood	9	6	1
Dorien	36	f	2	arbitrary_familiar	experienced	wood	9	7	0
Dorien	36	f	2	arbitrary_familiar	experienced	wood	9	8	0
Dorien	36	f	2	arbitrary_familiar	experienced	wood	9	9	0
Dorien	36	f	2	arbitrary_familiar	experienced	wood	9	10	1
Dorien	36	f	2	arbitrary_familiar	experienced	wood	10	1	1
Dorien	36	f	2	arbitrary_familiar	experienced	wood	10	2	0
Dorien	36	f	2	arbitrary_familiar	experienced	wood	10	3	0
Dorien	36	f	2	arbitrary_familiar	experienced	wood	10	4	1
Dorien	36	f	2	arbitrary_familiar	experienced	wood	10	5	1
Dorien	36	f	2	arbitrary_familiar	experienced	wood	10	6	0
Dorien	36	f	2	arbitrary_familiar	experienced	wood	10	7	1
Dorien	36	f	2	arbitrary_familiar	experienced	wood	10	8	1
Dorien	36	f	2	arbitrary_familiar	experienced	wood	10	9	0
Dorien	36	f	2	arbitrary_familiar	experienced	wood	10	10	0
Kofi	11	m	2	causal_familiar	experienced	wood	1	1	0
Kofi	11	m	2	causal_familiar	experienced	wood	1	2	1
Kofi	11	m	2	causal_familiar	experienced	wood	1	3	0
Kofi	11	m	2	causal_familiar	experienced	wood	1	4	0
Kofi	11	m	2	causal_familiar	experienced	wood	1	5	1
Kofi	11	m	2	causal_familiar	experienced	wood	1	6	0
Kofi	11	m	2	causal_familiar	experienced	wood	1	7	1
Kofi	11	m	2	causal_familiar	experienced	wood	1	8	1
Kofi	11	m	2	causal_familiar	experienced	wood	1	9	1
Kofi	11	m	2	causal_familiar	experienced	wood	1	10	0
Kofi	11	m	2	causal_familiar	experienced	wood	2	1	1
Kofi	11	m	2	causal_familiar	experienced	wood	2	2	0
Kofi	11	m	2	causal_familiar	experienced	wood	2	3	0
Kofi	11	m	2	causal_familiar	experienced	wood	2	4	0
Kofi	11	m	2	causal_familiar	experienced	wood	2	5	1
Kofi	11	m	2	causal_familiar	experienced	wood	2	6	1
Kofi	11	m	2	causal_familiar	experienced	wood	2	7	1
Kofi	11	m	2	causal_familiar	experienced	wood	2	8	1
Kofi	11	m	2	causal_familiar	experienced	wood	2	9	0
Kofi	11	m	2	causal_familiar	experienced	wood	2	10	1
Kofi	11	m	2	causal_familiar	experienced	wood	3	1	0
Kofi	11	m	2	causal_familiar	experienced	wood	3	2	0
Kofi	11	m	2	causal_familiar	experienced	wood	3	3	1
Kofi	11	m	2	causal_familiar	experienced	wood	3	4	0
Kofi	11	m	2	causal_familiar	experienced	wood	3	5	1
Kofi	11	m	2	causal_familiar	experienced	wood	3	6	1
Kofi	11	m	2	causal_familiar	experienced	wood	3	7	0
Kofi	11	m	2	causal_familiar	experienced	wood	3	8	0
Kofi	11	m	2	causal_familiar	experienced	wood	3	9	1
Kofi	11	m	2	causal_familiar	experienced	wood	3	10	1
Kofi	11	m	2	causal_familiar	experienced	wood	4	1	0
Kofi	11	m	2	causal_familiar	experienced	wood	4	2	1
Kofi	11	m	2	causal_familiar	experienced	wood	4	3	1
Kofi	11	m	2	causal_familiar	experienced	wood	4	4	0
Kofi	11	m	2	causal_familiar	experienced	wood	4	5	1
Kofi	11	m	2	causal_familiar	experienced	wood	4	6	1
Kofi	11	m	2	causal_familiar	experienced	wood	4	7	1
Kofi	11	m	2	causal_familiar	experienced	wood	4	8	1
Kofi	11	m	2	causal_familiar	experienced	wood	4	9	1
Kofi	11	m	2	causal_familiar	experienced	wood	4	10	0
Kofi	11	m	2	causal_familiar	experienced	wood	5	1	1
Kofi	11	m	2	causal_familiar	experienced	wood	5	2	0
Kofi	11	m	2	causal_familiar	experienced	wood	5	3	0
Kofi	11	m	2	causal_familiar	experienced	wood	5	4	1
Kofi	11	m	2	causal_familiar	experienced	wood	5	5	1
Kofi	11	m	2	causal_familiar	experienced	wood	5	6	0
Kofi	11	m	2	causal_familiar	experienced	wood	5	7	1
Kofi	11	m	2	causal_familiar	experienced	wood	5	8	1
Kofi	11	m	2	causal_familiar	experienced	wood	5	9	0
Kofi	11	m	2	causal_familiar	experienced	wood	5	10	0
Kofi	11	m	2	causal_familiar	experienced	wood	6	1	1
Kofi	11	m	2	causal_familiar	experienced	wood	6	2	1
Kofi	11	m	2	causal_familiar	experienced	wood	6	3	0
Kofi	11	m	2	causal_familiar	experienced	wood	6	4	1
Kofi	11	m	2	causal_familiar	experienced	wood	6	5	1
Kofi	11	m	2	causal_familiar	experienced	wood	6	6	0
Kofi	11	m	2	causal_familiar	experienced	wood	6	7	1
Kofi	11	m	2	causal_familiar	experienced	wood	6	8	0
Kofi	11	m	2	causal_familiar	experienced	wood	6	9	0
Kofi	11	m	2	causal_familiar	experienced	wood	6	10	1
Kofi	11	m	2	causal_familiar	experienced	wood	7	1	1
Kofi	11	m	2	causal_familiar	experienced	wood	7	2	0
Kofi	11	m	2	causal_familiar	experienced	wood	7	3	0
Kofi	11	m	2	causal_familiar	experienced	wood	7	4	0
Kofi	11	m	2	causal_familiar	experienced	wood	7	5	0
Kofi	11	m	2	causal_familiar	experienced	wood	7	6	0
Kofi	11	m	2	causal_familiar	experienced	wood	7	7	0
Kofi	11	m	2	causal_familiar	experienced	wood	7	8	0
Kofi	11	m	2	causal_familiar	experienced	wood	7	9	0
Kofi	11	m	2	causal_familiar	experienced	wood	7	10	0
Kofi	11	m	2	causal_familiar	experienced	wood	8	1	1
Kofi	11	m	2	causal_familiar	experienced	wood	8	2	0
Kofi	11	m	2	causal_familiar	experienced	wood	8	3	0
Kofi	11	m	2	causal_familiar	experienced	wood	8	4	1
Kofi	11	m	2	causal_familiar	experienced	wood	8	5	1
Kofi	11	m	2	causal_familiar	experienced	wood	8	6	0
Kofi	11	m	2	causal_familiar	experienced	wood	8	7	0
Kofi	11	m	2	causal_familiar	experienced	wood	8	8	0
Kofi	11	m	2	causal_familiar	experienced	wood	8	9	0
Kofi	11	m	2	causal_familiar	experienced	wood	8	10	1
Kofi	11	m	2	causal_familiar	experienced	wood	9	1	0
Kofi	11	m	2	causal_familiar	experienced	wood	9	2	0
Kofi	11	m	2	causal_familiar	experienced	wood	9	3	0
Kofi	11	m	2	causal_familiar	experienced	wood	9	4	0
Kofi	11	m	2	causal_familiar	experienced	wood	9	5	0
Kofi	11	m	2	causal_familiar	experienced	wood	9	6	1
Kofi	11	m	2	causal_familiar	experienced	wood	9	7	1
Kofi	11	m	2	causal_familiar	experienced	wood	9	8	0
Kofi	11	m	2	causal_familiar	experienced	wood	9	9	1
Kofi	11	m	2	causal_familiar	experienced	wood	9	10	0
Kofi	11	m	2	causal_familiar	experienced	wood	10	1	1
Kofi	11	m	2	causal_familiar	experienced	wood	10	2	1
Kofi	11	m	2	causal_familiar	experienced	wood	10	3	0
Kofi	11	m	2	causal_familiar	experienced	wood	10	4	1
Kofi	11	m	2	causal_familiar	experienced	wood	10	5	1
Kofi	11	m	2	causal_familiar	experienced	wood	10	6	1
Kofi	11	m	2	causal_familiar	experienced	wood	10	7	0
Kofi	11	m	2	causal_familiar	experienced	wood	10	8	0
Kofi	11	m	2	causal_familiar	experienced	wood	10	9	0
Kofi	11	m	2	causal_familiar	experienced	wood	10	10	0
Lobo	13	m	2	causal_familiar	none	wood	1	1	1
Lobo	13	m	2	causal_familiar	none	wood	1	2	1
Lobo	13	m	2	causal_familiar	none	wood	1	3	0
Lobo	13	m	2	causal_familiar	none	wood	1	4	1
Lobo	13	m	2	causal_familiar	none	wood	1	5	0
Lobo	13	m	2	causal_familiar	none	wood	1	6	0
Lobo	13	m	2	causal_familiar	none	wood	1	7	0
Lobo	13	m	2	causal_familiar	none	wood	1	8	1
Lobo	13	m	2	causal_familiar	none	wood	1	9	0
Lobo	13	m	2	causal_familiar	none	wood	1	10	0
Lobo	13	m	2	causal_familiar	none	wood	2	1	1
Lobo	13	m	2	causal_familiar	none	wood	2	2	0
Lobo	13	m	2	causal_familiar	none	wood	2	3	1
Lobo	13	m	2	causal_familiar	none	wood	2	4	1
Lobo	13	m	2	causal_familiar	none	wood	2	5	0
Lobo	13	m	2	causal_familiar	none	wood	2	6	1
Lobo	13	m	2	causal_familiar	none	wood	2	7	0
Lobo	13	m	2	causal_familiar	none	wood	2	8	0
Lobo	13	m	2	causal_familiar	none	wood	2	9	0
Lobo	13	m	2	causal_familiar	none	wood	2	10	1
Lobo	13	m	2	causal_familiar	none	wood	3	1	0
Lobo	13	m	2	causal_familiar	none	wood	3	2	0
Lobo	13	m	2	causal_familiar	none	wood	3	3	0
Lobo	13	m	2	causal_familiar	none	wood	3	4	0
Lobo	13	m	2	causal_familiar	none	wood	3	5	0
Lobo	13	m	2	causal_familiar	none	wood	3	6	1
Lobo	13	m	2	causal_familiar	none	wood	3	7	0
Lobo	13	m	2	causal_familiar	none	wood	3	8	1
Lobo	13	m	2	causal_familiar	none	wood	3	9	1
Lobo	13	m	2	causal_familiar	none	wood	3	10	1
Lobo	13	m	2	causal_familiar	none	wood	4	1	0
Lobo	13	m	2	causal_familiar	none	wood	4	2	1
Lobo	13	m	2	causal_familiar	none	wood	4	3	1
Lobo	13	m	2	causal_familiar	none	wood	4	4	0
Lobo	13	m	2	causal_familiar	none	wood	4	5	0
Lobo	13	m	2	causal_familiar	none	wood	4	6	0
Lobo	13	m	2	causal_familiar	none	wood	4	7	1
Lobo	13	m	2	causal_familiar	none	wood	4	8	0
Lobo	13	m	2	causal_familiar	none	wood	4	9	1
Lobo	13	m	2	causal_familiar	none	wood	4	10	0
Lobo	13	m	2	causal_familiar	none	wood	5	1	0
Lobo	13	m	2	causal_familiar	none	wood	5	2	0
Lobo	13	m	2	causal_familiar	none	wood	5	3	0
Lobo	13	m	2	causal_familiar	none	wood	5	4	1
Lobo	13	m	2	causal_familiar	none	wood	5	5	1
Lobo	13	m	2	causal_familiar	none	wood	5	6	0
Lobo	13	m	2	causal_familiar	none	wood	5	7	0
Lobo	13	m	2	causal_familiar	none	wood	5	8	1
Lobo	13	m	2	causal_familiar	none	wood	5	9	0
Lobo	13	m	2	causal_familiar	none	wood	5	10	1
Lobo	13	m	2	causal_familiar	none	wood	6	1	1
Lobo	13	m	2	causal_familiar	none	wood	6	2	0
Lobo	13	m	2	causal_familiar	none	wood	6	3	0
Lobo	13	m	2	causal_familiar	none	wood	6	4	1
Lobo	13	m	2	causal_familiar	none	wood	6	5	0
Lobo	13	m	2	causal_familiar	none	wood	6	6	1
Lobo	13	m	2	causal_familiar	none	wood	6	7	1
Lobo	13	m	2	causal_familiar	none	wood	6	8	1
Lobo	13	m	2	causal_familiar	none	wood	6	9	0
Lobo	13	m	2	causal_familiar	none	wood	6	10	1
Lobo	13	m	2	causal_familiar	none	wood	7	1	1
Lobo	13	m	2	causal_familiar	none	wood	7	2	1
Lobo	13	m	2	causal_familiar	none	wood	7	3	1
Lobo	13	m	2	causal_familiar	none	wood	7	4	1
Lobo	13	m	2	causal_familiar	none	wood	7	5	1
Lobo	13	m	2	causal_familiar	none	wood	7	6	1
Lobo	13	m	2	causal_familiar	none	wood	7	7	0
Lobo	13	m	2	causal_familiar	none	wood	7	8	0
Lobo	13	m	2	causal_familiar	none	wood	7	9	1
Lobo	13	m	2	causal_familiar	none	wood	7	10	1
Lobo	13	m	2	causal_familiar	none	wood	8	1	1
Lobo	13	m	2	causal_familiar	none	wood	8	2	1
Lobo	13	m	2	causal_familiar	none	wood	8	3	0
Lobo	13	m	2	causal_familiar	none	wood	8	4	1
Lobo	13	m	2	causal_familiar	none	wood	8	5	1
Lobo	13	m	2	causal_familiar	none	wood	8	6	1
Lobo	13	m	2	causal_familiar	none	wood	8	7	1
Lobo	13	m	2	causal_familiar	none	wood	8	8	0
Lobo	13	m	2	causal_familiar	none	wood	8	9	0
Lobo	13	m	2	causal_familiar	none	wood	8	10	1
Lobo	13	m	2	causal_familiar	none	wood	9	1	1
Lobo	13	m	2	causal_familiar	none	wood	9	2	0
Lobo	13	m	2	causal_familiar	none	wood	9	3	0
Lobo	13	m	2	causal_familiar	none	wood	9	4	0
Lobo	13	m	2	causal_familiar	none	wood	9	5	1
Lobo	13	m	2	causal_familiar	none	wood	9	6	0
Lobo	13	m	2	causal_familiar	none	wood	9	7	1
Lobo	13	m	2	causal_familiar	none	wood	9	8	1
Lobo	13	m	2	causal_familiar	none	wood	9	9	0
Lobo	13	m	2	causal_familiar	none	wood	9	10	1
Lobo	13	m	2	causal_familiar	none	wood	10	1	1
Lobo	13	m	2	causal_familiar	none	wood	10	2	1
Lobo	13	m	2	causal_familiar	none	wood	10	3	0
Lobo	13	m	2	causal_familiar	none	wood	10	4	1
Lobo	13	m	2	causal_familiar	none	wood	10	5	0
Lobo	13	m	2	causal_familiar	none	wood	10	6	0
Lobo	13	m	2	causal_familiar	none	wood	10	7	0
Lobo	13	m	2	causal_familiar	none	wood	10	8	0
Lobo	13	m	2	causal_familiar	none	wood	10	9	0
Lobo	13	m	2	causal_familiar	none	wood	10	10	1
Sandra	24	f	2	causal_familiar	none	metal	1	1	1
Sandra	24	f	2	causal_familiar	none	metal	1	2	1
Sandra	24	f	2	causal_familiar	none	metal	1	3	0
Sandra	24	f	2	causal_familiar	none	metal	1	4	0
Sandra	24	f	2	causal_familiar	none	metal	1	5	0
Sandra	24	f	2	causal_familiar	none	metal	1	6	0
Sandra	24	f	2	causal_familiar	none	metal	1	7	1
Sandra	24	f	2	causal_familiar	none	metal	1	8	0
Sandra	24	f	2	causal_familiar	none	metal	1	9	1
Sandra	24	f	2	causal_familiar	none	metal	1	10	0
Sandra	24	f	2	causal_familiar	none	metal	2	1	1
Sandra	24	f	2	causal_familiar	none	metal	2	2	0
Sandra	24	f	2	causal_familiar	none	metal	2	3	0
Sandra	24	f	2	causal_familiar	none	metal	2	4	1
Sandra	24	f	2	causal_familiar	none	metal	2	5	0
Sandra	24	f	2	causal_familiar	none	metal	2	6	1
Sandra	24	f	2	causal_familiar	none	metal	2	7	1
Sandra	24	f	2	causal_familiar	none	metal	2	8	1
Sandra	24	f	2	causal_familiar	none	metal	2	9	0
Sandra	24	f	2	causal_familiar	none	metal	2	10	1
Sandra	24	f	2	causal_familiar	none	metal	3	1	0
Sandra	24	f	2	causal_familiar	none	metal	3	2	0
Sandra	24	f	2	causal_familiar	none	metal	3	3	0
Sandra	24	f	2	causal_familiar	none	metal	3	4	1
Sandra	24	f	2	causal_familiar	none	metal	3	5	0
Sandra	24	f	2	causal_familiar	none	metal	3	6	0
Sandra	24	f	2	causal_familiar	none	metal	3	7	1
Sandra	24	f	2	causal_familiar	none	metal	3	8	1
Sandra	24	f	2	causal_familiar	none	metal	3	9	0
Sandra	24	f	2	causal_familiar	none	metal	3	10	0
Sandra	24	f	2	causal_familiar	none	metal	4	1	0
Sandra	24	f	2	causal_familiar	none	metal	4	2	1
Sandra	24	f	2	causal_familiar	none	metal	4	3	1
Sandra	24	f	2	causal_familiar	none	metal	4	4	1
Sandra	24	f	2	causal_familiar	none	metal	4	5	1
Sandra	24	f	2	causal_familiar	none	metal	4	6	0
Sandra	24	f	2	causal_familiar	none	metal	4	7	1
Sandra	24	f	2	causal_familiar	none	metal	4	8	1
Sandra	24	f	2	causal_familiar	none	metal	4	9	0
Sandra	24	f	2	causal_familiar	none	metal	4	10	1
Sandra	24	f	2	causal_familiar	none	metal	5	1	1
Sandra	24	f	2	causal_familiar	none	metal	5	2	0
Sandra	24	f	2	causal_familiar	none	metal	5	3	1
Sandra	24	f	2	causal_familiar	none	metal	5	4	1
Sandra	24	f	2	causal_familiar	none	metal	5	5	1
Sandra	24	f	2	causal_familiar	none	metal	5	6	0
Sandra	24	f	2	causal_familiar	none	metal	5	7	0
Sandra	24	f	2	causal_familiar	none	metal	5	8	0
Sandra	24	f	2	causal_familiar	none	metal	5	9	0
Sandra	24	f	2	causal_familiar	none	metal	5	10	1
Sandra	24	f	2	causal_familiar	none	metal	6	1	1
Sandra	24	f	2	causal_familiar	none	metal	6	2	0
Sandra	24	f	2	causal_familiar	none	metal	6	3	0
Sandra	24	f	2	causal_familiar	none	metal	6	4	1
Sandra	24	f	2	causal_familiar	none	metal	6	5	1
Sandra	24	f	2	causal_familiar	none	metal	6	6	0
Sandra	24	f	2	causal_familiar	none	metal	6	7	1
Sandra	24	f	2	causal_familiar	none	metal	6	8	1
Sandra	24	f	2	causal_familiar	none	metal	6	9	0
Sandra	24	f	2	causal_familiar	none	metal	6	10	0
Sandra	24	f	2	causal_familiar	none	metal	7	1	1
Sandra	24	f	2	causal_familiar	none	metal	7	2	1
Sandra	24	f	2	causal_familiar	none	metal	7	3	1
Sandra	24	f	2	causal_familiar	none	metal	7	4	0
Sandra	24	f	2	causal_familiar	none	metal	7	5	0
Sandra	24	f	2	causal_familiar	none	metal	7	6	1
Sandra	24	f	2	causal_familiar	none	metal	7	7	1
Sandra	24	f	2	causal_familiar	none	metal	7	8	0
Sandra	24	f	2	causal_familiar	none	metal	7	9	1
Sandra	24	f	2	causal_familiar	none	metal	7	10	0
Sandra	24	f	2	causal_familiar	none	metal	8	1	1
Sandra	24	f	2	causal_familiar	none	metal	8	2	0
Sandra	24	f	2	causal_familiar	none	metal	8	3	0
Sandra	24	f	2	causal_familiar	none	metal	8	4	1
Sandra	24	f	2	causal_familiar	none	metal	8	5	1
Sandra	24	f	2	causal_familiar	none	metal	8	6	0
Sandra	24	f	2	causal_familiar	none	metal	8	7	0
Sandra	24	f	2	causal_familiar	none	metal	8	8	1
Sandra	24	f	2	causal_familiar	none	metal	8	9	0
Sandra	24	f	2	causal_familiar	none	metal	8	10	1
Sandra	24	f	2	causal_familiar	none	metal	9	1	0
Sandra	24	f	2	causal_familiar	none	metal	9	2	0
Sandra	24	f	2	causal_familiar	none	metal	9	3	1
Sandra	24	f	2	causal_familiar	none	metal	9	4	0
Sandra	24	f	2	causal_familiar	none	metal	9	5	1
Sandra	24	f	2	causal_familiar	none	metal	9	6	1
Sandra	24	f	2	causal_familiar	none	metal	9	7	0
Sandra	24	f	2	causal_familiar	none	metal	9	8	0
Sandra	24	f	2	causal_familiar	none	metal	9	9	1
Sandra	24	f	2	causal_familiar	none	metal	9	10	1
Sandra	24	f	2	causal_familiar	none	metal	10	1	1
Sandra	24	f	2	causal_familiar	none	metal	10	2	0
Sandra	24	f	2	causal_familiar	none	metal	10	3	0
Sandra	24	f	2	causal_familiar	none	metal	10	4	1
Sandra	24	f	2	causal_familiar	none	metal	10	5	1
Sandra	24	f	2	causal_familiar	none	metal	10	6	0
Sandra	24	f	2	causal_familiar	none	metal	10	7	1
Sandra	24	f	2	causal_familiar	none	metal	10	8	1
Sandra	24	f	2	causal_familiar	none	metal	10	9	0
Sandra	24	f	2	causal_familiar	none	metal	10	10	0
Bangolo	7	m	2	causal_familiar	none	wood	1	1	1
Bangolo	7	m	2	causal_familiar	none	wood	1	2	1
Bangolo	7	m	2	causal_familiar	none	wood	1	3	1
Bangolo	7	m	2	causal_familiar	none	wood	1	4	1
Bangolo	7	m	2	causal_familiar	none	wood	1	5	0
Bangolo	7	m	2	causal_familiar	none	wood	1	6	0
Bangolo	7	m	2	causal_familiar	none	wood	1	7	1
Bangolo	7	m	2	causal_familiar	none	wood	1	8	1
Bangolo	7	m	2	causal_familiar	none	wood	1	9	1
Bangolo	7	m	2	causal_familiar	none	wood	1	10	0
Bangolo	7	m	2	causal_familiar	none	wood	2	1	1
Bangolo	7	m	2	causal_familiar	none	wood	2	2	1
Bangolo	7	m	2	causal_familiar	none	wood	2	3	1
Bangolo	7	m	2	causal_familiar	none	wood	2	4	1
Bangolo	7	m	2	causal_familiar	none	wood	2	5	0
Bangolo	7	m	2	causal_familiar	none	wood	2	6	1
Bangolo	7	m	2	causal_familiar	none	wood	2	7	0
Bangolo	7	m	2	causal_familiar	none	wood	2	8	0
Bangolo	7	m	2	causal_familiar	none	wood	2	9	0
Bangolo	7	m	2	causal_familiar	none	wood	2	10	1
Bangolo	7	m	2	causal_familiar	none	wood	3	1	0
Bangolo	7	m	2	causal_familiar	none	wood	3	2	0
Bangolo	7	m	2	causal_familiar	none	wood	3	3	0
Bangolo	7	m	2	causal_familiar	none	wood	3	4	0
Bangolo	7	m	2	causal_familiar	none	wood	3	5	0
Bangolo	7	m	2	causal_familiar	none	wood	3	6	1
Bangolo	7	m	2	causal_familiar	none	wood	3	7	1
Bangolo	7	m	2	causal_familiar	none	wood	3	8	1
Bangolo	7	m	2	causal_familiar	none	wood	3	9	1
Bangolo	7	m	2	causal_familiar	none	wood	3	10	0
Bangolo	7	m	2	causal_familiar	none	wood	4	1	1
Bangolo	7	m	2	causal_familiar	none	wood	4	2	1
Bangolo	7	m	2	causal_familiar	none	wood	4	3	1
Bangolo	7	m	2	causal_familiar	none	wood	4	4	1
Bangolo	7	m	2	causal_familiar	none	wood	4	5	1
Bangolo	7	m	2	causal_familiar	none	wood	4	6	0
Bangolo	7	m	2	causal_familiar	none	wood	4	7	1
Bangolo	7	m	2	causal_familiar	none	wood	4	8	1
Bangolo	7	m	2	causal_familiar	none	wood	4	9	0
Bangolo	7	m	2	causal_familiar	none	wood	4	10	0
Bangolo	7	m	2	causal_familiar	none	wood	5	1	0
Bangolo	7	m	2	causal_familiar	none	wood	5	2	0
Bangolo	7	m	2	causal_familiar	none	wood	5	3	0
Bangolo	7	m	2	causal_familiar	none	wood	5	4	0
Bangolo	7	m	2	causal_familiar	none	wood	5	5	0
Bangolo	7	m	2	causal_familiar	none	wood	5	6	0
Bangolo	7	m	2	causal_familiar	none	wood	5	7	0
Bangolo	7	m	2	causal_familiar	none	wood	5	8	1
Bangolo	7	m	2	causal_familiar	none	wood	5	9	1
Bangolo	7	m	2	causal_familiar	none	wood	5	10	1
Bangolo	7	m	2	causal_familiar	none	wood	6	1	1
Bangolo	7	m	2	causal_familiar	none	wood	6	2	1
Bangolo	7	m	2	causal_familiar	none	wood	6	3	1
Bangolo	7	m	2	causal_familiar	none	wood	6	4	0
Bangolo	7	m	2	causal_familiar	none	wood	6	5	1
Bangolo	7	m	2	causal_familiar	none	wood	6	6	1
Bangolo	7	m	2	causal_familiar	none	wood	6	7	1
Bangolo	7	m	2	causal_familiar	none	wood	6	8	0
Bangolo	7	m	2	causal_familiar	none	wood	6	9	0
Bangolo	7	m	2	causal_familiar	none	wood	6	10	0
Bangolo	7	m	2	causal_familiar	none	wood	7	1	1
Bangolo	7	m	2	causal_familiar	none	wood	7	2	1
Bangolo	7	m	2	causal_familiar	none	wood	7	3	0
Bangolo	7	m	2	causal_familiar	none	wood	7	4	1
Bangolo	7	m	2	causal_familiar	none	wood	7	5	1
Bangolo	7	m	2	causal_familiar	none	wood	7	6	0
Bangolo	7	m	2	causal_familiar	none	wood	7	7	0
Bangolo	7	m	2	causal_familiar	none	wood	7	8	1
Bangolo	7	m	2	causal_familiar	none	wood	7	9	1
Bangolo	7	m	2	causal_familiar	none	wood	7	10	1
Bangolo	7	m	2	causal_familiar	none	wood	8	1	0
Bangolo	7	m	2	causal_familiar	none	wood	8	2	1
Bangolo	7	m	2	causal_familiar	none	wood	8	3	1
Bangolo	7	m	2	causal_familiar	none	wood	8	4	1
Bangolo	7	m	2	causal_familiar	none	wood	8	5	0
Bangolo	7	m	2	causal_familiar	none	wood	8	6	1
Bangolo	7	m	2	causal_familiar	none	wood	8	7	1
Bangolo	7	m	2	causal_familiar	none	wood	8	8	0
Bangolo	7	m	2	causal_familiar	none	wood	8	9	1
Bangolo	7	m	2	causal_familiar	none	wood	8	10	0
Bangolo	7	m	2	causal_familiar	none	wood	9	1	1
Bangolo	7	m	2	causal_familiar	none	wood	9	2	1
Bangolo	7	m	2	causal_familiar	none	wood	9	3	0
Bangolo	7	m	2	causal_familiar	none	wood	9	4	1
Bangolo	7	m	2	causal_familiar	none	wood	9	5	1
Bangolo	7	m	2	causal_familiar	none	wood	9	6	0
Bangolo	7	m	2	causal_familiar	none	wood	9	7	1
Bangolo	7	m	2	causal_familiar	none	wood	9	8	1
Bangolo	7	m	2	causal_familiar	none	wood	9	9	1
Bangolo	7	m	2	causal_familiar	none	wood	9	10	1
Bangolo	7	m	2	causal_familiar	none	wood	10	1	1
Bangolo	7	m	2	causal_familiar	none	wood	10	2	1
Bangolo	7	m	2	causal_familiar	none	wood	10	3	1
Bangolo	7	m	2	causal_familiar	none	wood	10	4	1
Bangolo	7	m	2	causal_familiar	none	wood	10	5	1
Bangolo	7	m	2	causal_familiar	none	wood	10	6	1
Bangolo	7	m	2	causal_familiar	none	wood	10	7	0
Bangolo	7	m	2	causal_familiar	none	wood	10	8	1
Bangolo	7	m	2	causal_familiar	none	wood	10	9	1
Bangolo	7	m	2	causal_familiar	none	wood	10	10	0
Fraukje	41	f	2	causal_familiar	experienced	metal	1	1	1
Fraukje	41	f	2	causal_familiar	experienced	metal	1	2	1
Fraukje	41	f	2	causal_familiar	experienced	metal	1	3	1
Fraukje	41	f	2	causal_familiar	experienced	metal	1	4	1
Fraukje	41	f	2	causal_familiar	experienced	metal	1	5	0
Fraukje	41	f	2	causal_familiar	experienced	metal	1	6	0
Fraukje	41	f	2	causal_familiar	experienced	metal	1	7	0
Fraukje	41	f	2	causal_familiar	experienced	metal	1	8	1
Fraukje	41	f	2	causal_familiar	experienced	metal	1	9	1
Fraukje	41	f	2	causal_familiar	experienced	metal	1	10	1
Fraukje	41	f	2	causal_familiar	experienced	metal	2	1	0
Fraukje	41	f	2	causal_familiar	experienced	metal	2	2	1
Fraukje	41	f	2	causal_familiar	experienced	metal	2	3	1
Fraukje	41	f	2	causal_familiar	experienced	metal	2	4	0
Fraukje	41	f	2	causal_familiar	experienced	metal	2	5	0
Fraukje	41	f	2	causal_familiar	experienced	metal	2	6	0
Fraukje	41	f	2	causal_familiar	experienced	metal	2	7	0
Fraukje	41	f	2	causal_familiar	experienced	metal	2	8	0
Fraukje	41	f	2	causal_familiar	experienced	metal	2	9	1
Fraukje	41	f	2	causal_familiar	experienced	metal	2	10	0
Fraukje	41	f	2	causal_familiar	experienced	metal	3	1	1
Fraukje	41	f	2	causal_familiar	experienced	metal	3	2	1
Fraukje	41	f	2	causal_familiar	experienced	metal	3	3	1
Fraukje	41	f	2	causal_familiar	experienced	metal	3	4	1
Fraukje	41	f	2	causal_familiar	experienced	metal	3	5	1
Fraukje	41	f	2	causal_familiar	experienced	metal	3	6	0
Fraukje	41	f	2	causal_familiar	experienced	metal	3	7	1
Fraukje	41	f	2	causal_familiar	experienced	metal	3	8	1
Fraukje	41	f	2	causal_familiar	experienced	metal	3	9	0
Fraukje	41	f	2	causal_familiar	experienced	metal	3	10	0
Fraukje	41	f	2	causal_familiar	experienced	metal	4	1	1
Fraukje	41	f	2	causal_familiar	experienced	metal	4	2	0
Fraukje	41	f	2	causal_familiar	experienced	metal	4	3	1
Fraukje	41	f	2	causal_familiar	experienced	metal	4	4	1
Fraukje	41	f	2	causal_familiar	experienced	metal	4	5	1
Fraukje	41	f	2	causal_familiar	experienced	metal	4	6	0
Fraukje	41	f	2	causal_familiar	experienced	metal	4	7	1
Fraukje	41	f	2	causal_familiar	experienced	metal	4	8	1
Fraukje	41	f	2	causal_familiar	experienced	metal	4	9	0
Fraukje	41	f	2	causal_familiar	experienced	metal	4	10	1
Fraukje	41	f	2	causal_familiar	experienced	metal	5	1	0
Fraukje	41	f	2	causal_familiar	experienced	metal	5	2	1
Fraukje	41	f	2	causal_familiar	experienced	metal	5	3	0
Fraukje	41	f	2	causal_familiar	experienced	metal	5	4	0
Fraukje	41	f	2	causal_familiar	experienced	metal	5	5	0
Fraukje	41	f	2	causal_familiar	experienced	metal	5	6	0
Fraukje	41	f	2	causal_familiar	experienced	metal	5	7	1
Fraukje	41	f	2	causal_familiar	experienced	metal	5	8	0
Fraukje	41	f	2	causal_familiar	experienced	metal	5	9	1
Fraukje	41	f	2	causal_familiar	experienced	metal	5	10	0
Fraukje	41	f	2	causal_familiar	experienced	metal	6	1	0
Fraukje	41	f	2	causal_familiar	experienced	metal	6	2	1
Fraukje	41	f	2	causal_familiar	experienced	metal	6	3	0
Fraukje	41	f	2	causal_familiar	experienced	metal	6	4	0
Fraukje	41	f	2	causal_familiar	experienced	metal	6	5	0
Fraukje	41	f	2	causal_familiar	experienced	metal	6	6	1
Fraukje	41	f	2	causal_familiar	experienced	metal	6	7	0
Fraukje	41	f	2	causal_familiar	experienced	metal	6	8	0
Fraukje	41	f	2	causal_familiar	experienced	metal	6	9	1
Fraukje	41	f	2	causal_familiar	experienced	metal	6	10	1
Fraukje	41	f	2	causal_familiar	experienced	metal	7	1	1
Fraukje	41	f	2	causal_familiar	experienced	metal	7	2	0
Fraukje	41	f	2	causal_familiar	experienced	metal	7	3	0
Fraukje	41	f	2	causal_familiar	experienced	metal	7	4	1
Fraukje	41	f	2	causal_familiar	experienced	metal	7	5	1
Fraukje	41	f	2	causal_familiar	experienced	metal	7	6	0
Fraukje	41	f	2	causal_familiar	experienced	metal	7	7	0
Fraukje	41	f	2	causal_familiar	experienced	metal	7	8	1
Fraukje	41	f	2	causal_familiar	experienced	metal	7	9	0
Fraukje	41	f	2	causal_familiar	experienced	metal	7	10	1
Fraukje	41	f	2	causal_familiar	experienced	metal	8	1	0
Fraukje	41	f	2	causal_familiar	experienced	metal	8	2	1
Fraukje	41	f	2	causal_familiar	experienced	metal	8	3	1
Fraukje	41	f	2	causal_familiar	experienced	metal	8	4	0
Fraukje	41	f	2	causal_familiar	experienced	metal	8	5	0
Fraukje	41	f	2	causal_familiar	experienced	metal	8	6	1
Fraukje	41	f	2	causal_familiar	experienced	metal	8	7	1
Fraukje	41	f	2	causal_familiar	experienced	metal	8	8	0
Fraukje	41	f	2	causal_familiar	experienced	metal	8	9	1
Fraukje	41	f	2	causal_familiar	experienced	metal	8	10	0
Fraukje	41	f	2	causal_familiar	experienced	metal	9	1	1
Fraukje	41	f	2	causal_familiar	experienced	metal	9	2	1
Fraukje	41	f	2	causal_familiar	experienced	metal	9	3	0
Fraukje	41	f	2	causal_familiar	experienced	metal	9	4	1
Fraukje	41	f	2	causal_familiar	experienced	metal	9	5	0
Fraukje	41	f	2	causal_familiar	experienced	metal	9	6	0
Fraukje	41	f	2	causal_familiar	experienced	metal	9	7	1
Fraukje	41	f	2	causal_familiar	experienced	metal	9	8	1
Fraukje	41	f	2	causal_familiar	experienced	metal	9	9	0
Fraukje	41	f	2	causal_familiar	experienced	metal	9	10	0
Fraukje	41	f	2	causal_familiar	experienced	metal	10	1	0
Fraukje	41	f	2	causal_familiar	experienced	metal	10	2	1
Fraukje	41	f	2	causal_familiar	experienced	metal	10	3	1
Fraukje	41	f	2	causal_familiar	experienced	metal	10	4	0
Fraukje	41	f	2	causal_familiar	experienced	metal	10	5	0
Fraukje	41	f	2	causal_familiar	experienced	metal	10	6	1
Fraukje	41	f	2	causal_familiar	experienced	metal	10	7	0
Fraukje	41	f	2	causal_familiar	experienced	metal	10	8	0
Fraukje	41	f	2	causal_familiar	experienced	metal	10	9	1
Fraukje	41	f	2	causal_familiar	experienced	metal	10	10	1
Frodo	23	m	2	arbitrary_familiar	none	wood	1	1	1
Frodo	23	m	2	arbitrary_familiar	none	wood	1	2	1
Frodo	23	m	2	arbitrary_familiar	none	wood	1	3	0
Frodo	23	m	2	arbitrary_familiar	none	wood	1	4	1
Frodo	23	m	2	arbitrary_familiar	none	wood	1	5	1
Frodo	23	m	2	arbitrary_familiar	none	wood	1	6	1
Frodo	23	m	2	arbitrary_familiar	none	wood	1	7	1
Frodo	23	m	2	arbitrary_familiar	none	wood	1	8	0
Frodo	23	m	2	arbitrary_familiar	none	wood	1	9	1
Frodo	23	m	2	arbitrary_familiar	none	wood	1	10	0
Frodo	23	m	2	arbitrary_familiar	none	wood	2	1	1
Frodo	23	m	2	arbitrary_familiar	none	wood	2	2	0
Frodo	23	m	2	arbitrary_familiar	none	wood	2	3	0
Frodo	23	m	2	arbitrary_familiar	none	wood	2	4	0
Frodo	23	m	2	arbitrary_familiar	none	wood	2	5	0
Frodo	23	m	2	arbitrary_familiar	none	wood	2	6	1
Frodo	23	m	2	arbitrary_familiar	none	wood	2	7	0
Frodo	23	m	2	arbitrary_familiar	none	wood	2	8	1
Frodo	23	m	2	arbitrary_familiar	none	wood	2	9	1
Frodo	23	m	2	arbitrary_familiar	none	wood	2	10	0
Frodo	23	m	2	arbitrary_familiar	none	wood	3	1	1
Frodo	23	m	2	arbitrary_familiar	none	wood	3	2	0
Frodo	23	m	2	arbitrary_familiar	none	wood	3	3	1
Frodo	23	m	2	arbitrary_familiar	none	wood	3	4	1
Frodo	23	m	2	arbitrary_familiar	none	wood	3	5	0
Frodo	23	m	2	arbitrary_familiar	none	wood	3	6	0
Frodo	23	m	2	arbitrary_familiar	none	wood	3	7	1
Frodo	23	m	2	arbitrary_familiar	none	wood	3	8	1
Frodo	23	m	2	arbitrary_familiar	none	wood	3	9	0
Frodo	23	m	2	arbitrary_familiar	none	wood	3	10	0
Frodo	23	m	2	arbitrary_familiar	none	wood	4	1	1
Frodo	23	m	2	arbitrary_familiar	none	wood	4	2	1
Frodo	23	m	2	arbitrary_familiar	none	wood	4	3	1
Frodo	23	m	2	arbitrary_familiar	none	wood	4	4	1
Frodo	23	m	2	arbitrary_familiar	none	wood	4	5	1
Frodo	23	m	2	arbitrary_familiar	none	wood	4	6	0
Frodo	23	m	2	arbitrary_familiar	none	wood	4	7	0
Frodo	23	m	2	arbitrary_familiar	none	wood	4	8	1
Frodo	23	m	2	arbitrary_familiar	none	wood	4	9	1
Frodo	23	m	2	arbitrary_familiar	none	wood	4	10	1
Frodo	23	m	2	arbitrary_familiar	none	wood	5	1	0
Frodo	23	m	2	arbitrary_familiar	none	wood	5	2	1
Frodo	23	m	2	arbitrary_familiar	none	wood	5	3	0
Frodo	23	m	2	arbitrary_familiar	none	wood	5	4	0
Frodo	23	m	2	arbitrary_familiar	none	wood	5	5	0
Frodo	23	m	2	arbitrary_familiar	none	wood	5	6	0
Frodo	23	m	2	arbitrary_familiar	none	wood	5	7	1
Frodo	23	m	2	arbitrary_familiar	none	wood	5	8	0
Frodo	23	m	2	arbitrary_familiar	none	wood	5	9	1
Frodo	23	m	2	arbitrary_familiar	none	wood	5	10	1
Frodo	23	m	2	arbitrary_familiar	none	wood	6	1	1
Frodo	23	m	2	arbitrary_familiar	none	wood	6	2	1
Frodo	23	m	2	arbitrary_familiar	none	wood	6	3	0
Frodo	23	m	2	arbitrary_familiar	none	wood	6	4	0
Frodo	23	m	2	arbitrary_familiar	none	wood	6	5	1
Frodo	23	m	2	arbitrary_familiar	none	wood	6	6	1
Frodo	23	m	2	arbitrary_familiar	none	wood	6	7	1
Frodo	23	m	2	arbitrary_familiar	none	wood	6	8	0
Frodo	23	m	2	arbitrary_familiar	none	wood	6	9	0
Frodo	23	m	2	arbitrary_familiar	none	wood	6	10	1
Frodo	23	m	2	arbitrary_familiar	none	wood	7	1	0
Frodo	23	m	2	arbitrary_familiar	none	wood	7	2	0
Frodo	23	m	2	arbitrary_familiar	none	wood	7	3	1
Frodo	23	m	2	arbitrary_familiar	none	wood	7	4	1
Frodo	23	m	2	arbitrary_familiar	none	wood	7	5	0
Frodo	23	m	2	arbitrary_familiar	none	wood	7	6	1
Frodo	23	m	2	arbitrary_familiar	none	wood	7	7	0
Frodo	23	m	2	arbitrary_familiar	none	wood	7	8	0
Frodo	23	m	2	arbitrary_familiar	none	wood	7	9	1
Frodo	23	m	2	arbitrary_familiar	none	wood	7	10	1
Frodo	23	m	2	arbitrary_familiar	none	wood	8	1	1
Frodo	23	m	2	arbitrary_familiar	none	wood	8	2	1
Frodo	23	m	2	arbitrary_familiar	none	wood	8	3	0
Frodo	23	m	2	arbitrary_familiar	none	wood	8	4	0
Frodo	23	m	2	arbitrary_familiar	none	wood	8	5	1
Frodo	23	m	2	arbitrary_familiar	none	wood	8	6	1
Frodo	23	m	2	arbitrary_familiar	none	wood	8	7	0
Frodo	23	m	2	arbitrary_familiar	none	wood	8	8	1
Frodo	23	m	2	arbitrary_familiar	none	wood	8	9	1
Frodo	23	m	2	arbitrary_familiar	none	wood	8	10	1
Frodo	23	m	2	arbitrary_familiar	none	wood	9	1	0
Frodo	23	m	2	arbitrary_familiar	none	wood	9	2	1
Frodo	23	m	2	arbitrary_familiar	none	wood	9	3	1
Frodo	23	m	2	arbitrary_familiar	none	wood	9	4	1
Frodo	23	m	2	arbitrary_familiar	none	wood	9	5	1
Frodo	23	m	2	arbitrary_familiar	none	wood	9	6	0
Frodo	23	m	2	arbitrary_familiar	none	wood	9	7	1
Frodo	23	m	2	arbitrary_familiar	none	wood	9	8	0
Frodo	23	m	2	arbitrary_familiar	none	wood	9	9	0
Frodo	23	m	2	arbitrary_familiar	none	wood	9	10	0
Frodo	23	m	2	arbitrary_familiar	none	wood	10	1	0
Frodo	23	m	2	arbitrary_familiar	none	wood	10	2	0
Frodo	23	m	2	arbitrary_familiar	none	wood	10	3	1
Frodo	23	m	2	arbitrary_familiar	none	wood	10	4	1
Frodo	23	m	2	arbitrary_familiar	none	wood	10	5	0
Frodo	23	m	2	arbitrary_familiar	none	wood	10	6	0
Frodo	23	m	2	arbitrary_familiar	none	wood	10	7	0
Frodo	23	m	2	arbitrary_familiar	none	wood	10	8	1
Frodo	23	m	2	arbitrary_familiar	none	wood	10	9	1
Frodo	23	m	2	arbitrary_familiar	none	wood	10	10	0
Lome	15	m	2	arbitrary_familiar	none	metal	1	1	0
Lome	15	m	2	arbitrary_familiar	none	metal	1	2	1
Lome	15	m	2	arbitrary_familiar	none	metal	1	3	0
Lome	15	m	2	arbitrary_familiar	none	metal	1	4	0
Lome	15	m	2	arbitrary_familiar	none	metal	1	5	1
Lome	15	m	2	arbitrary_familiar	none	metal	1	6	1
Lome	15	m	2	arbitrary_familiar	none	metal	1	7	1
Lome	15	m	2	arbitrary_familiar	none	metal	1	8	0
Lome	15	m	2	arbitrary_familiar	none	metal	1	9	1
Lome	15	m	2	arbitrary_familiar	none	metal	1	10	0
Lome	15	m	2	arbitrary_familiar	none	metal	2	1	1
Lome	15	m	2	arbitrary_familiar	none	metal	2	2	0
Lome	15	m	2	arbitrary_familiar	none	metal	2	3	0
Lome	15	m	2	arbitrary_familiar	none	metal	2	4	1
Lome	15	m	2	arbitrary_familiar	none	metal	2	5	0
Lome	15	m	2	arbitrary_familiar	none	metal	2	6	1
Lome	15	m	2	arbitrary_familiar	none	metal	2	7	1
Lome	15	m	2	arbitrary_familiar	none	metal	2	8	0
Lome	15	m	2	arbitrary_familiar	none	metal	2	9	1
Lome	15	m	2	arbitrary_familiar	none	metal	2	10	1
Lome	15	m	2	arbitrary_familiar	none	metal	3	1	1
Lome	15	m	2	arbitrary_familiar	none	metal	3	2	0
Lome	15	m	2	arbitrary_familiar	none	metal	3	3	1
Lome	15	m	2	arbitrary_familiar	none	metal	3	4	0
Lome	15	m	2	arbitrary_familiar	none	metal	3	5	0
Lome	15	m	2	arbitrary_familiar	none	metal	3	6	1
Lome	15	m	2	arbitrary_familiar	none	metal	3	7	0
Lome	15	m	2	arbitrary_familiar	none	metal	3	8	1
Lome	15	m	2	arbitrary_familiar	none	metal	3	9	0
Lome	15	m	2	arbitrary_familiar	none	metal	3	10	1
Lome	15	m	2	arbitrary_familiar	none	metal	4	1	0
Lome	15	m	2	arbitrary_familiar	none	metal	4	2	0
Lome	15	m	2	arbitrary_familiar	none	metal	4	3	1
Lome	15	m	2	arbitrary_familiar	none	metal	4	4	0
Lome	15	m	2	arbitrary_familiar	none	metal	4	5	1
Lome	15	m	2	arbitrary_familiar	none	metal	4	6	0
Lome	15	m	2	arbitrary_familiar	none	metal	4	7	1
Lome	15	m	2	arbitrary_familiar	none	metal	4	8	0
Lome	15	m	2	arbitrary_familiar	none	metal	4	9	0
Lome	15	m	2	arbitrary_familiar	none	metal	4	10	0
Lome	15	m	2	arbitrary_familiar	none	metal	5	1	1
Lome	15	m	2	arbitrary_familiar	none	metal	5	2	0
Lome	15	m	2	arbitrary_familiar	none	metal	5	3	1
Lome	15	m	2	arbitrary_familiar	none	metal	5	4	1
Lome	15	m	2	arbitrary_familiar	none	metal	5	5	0
Lome	15	m	2	arbitrary_familiar	none	metal	5	6	0
Lome	15	m	2	arbitrary_familiar	none	metal	5	7	1
Lome	15	m	2	arbitrary_familiar	none	metal	5	8	0
Lome	15	m	2	arbitrary_familiar	none	metal	5	9	0
Lome	15	m	2	arbitrary_familiar	none	metal	5	10	1
Lome	15	m	2	arbitrary_familiar	none	metal	6	1	1
Lome	15	m	2	arbitrary_familiar	none	metal	6	2	0
Lome	15	m	2	arbitrary_familiar	none	metal	6	3	1
Lome	15	m	2	arbitrary_familiar	none	metal	6	4	1
Lome	15	m	2	arbitrary_familiar	none	metal	6	5	1
Lome	15	m	2	arbitrary_familiar	none	metal	6	6	0
Lome	15	m	2	arbitrary_familiar	none	metal	6	7	1
Lome	15	m	2	arbitrary_familiar	none	metal	6	8	1
Lome	15	m	2	arbitrary_familiar	none	metal	6	9	0
Lome	15	m	2	arbitrary_familiar	none	metal	6	10	0
Lome	15	m	2	arbitrary_familiar	none	metal	7	1	0
Lome	15	m	2	arbitrary_familiar	none	metal	7	2	1
Lome	15	m	2	arbitrary_familiar	none	metal	7	3	0
Lome	15	m	2	arbitrary_familiar	none	metal	7	4	0
Lome	15	m	2	arbitrary_familiar	none	metal	7	5	0
Lome	15	m	2	arbitrary_familiar	none	metal	7	6	1
Lome	15	m	2	arbitrary_familiar	none	metal	7	7	1
Lome	15	m	2	arbitrary_familiar	none	metal	7	8	0
Lome	15	m	2	arbitrary_familiar	none	metal	7	9	0
Lome	15	m	2	arbitrary_familiar	none	metal	7	10	0
Lome	15	m	2	arbitrary_familiar	none	metal	8	1	1
Lome	15	m	2	arbitrary_familiar	none	metal	8	2	0
Lome	15	m	2	arbitrary_familiar	none	metal	8	3	1
Lome	15	m	2	arbitrary_familiar	none	metal	8	4	1
Lome	15	m	2	arbitrary_familiar	none	metal	8	5	1
Lome	15	m	2	arbitrary_familiar	none	metal	8	6	1
Lome	15	m	2	arbitrary_familiar	none	metal	8	7	1
Lome	15	m	2	arbitrary_familiar	none	metal	8	8	1
Lome	15	m	2	arbitrary_familiar	none	metal	8	9	0
Lome	15	m	2	arbitrary_familiar	none	metal	8	10	1
Lome	15	m	2	arbitrary_familiar	none	metal	9	1	0
Lome	15	m	2	arbitrary_familiar	none	metal	9	2	1
Lome	15	m	2	arbitrary_familiar	none	metal	9	3	1
Lome	15	m	2	arbitrary_familiar	none	metal	9	4	1
Lome	15	m	2	arbitrary_familiar	none	metal	9	5	1
Lome	15	m	2	arbitrary_familiar	none	metal	9	6	0
Lome	15	m	2	arbitrary_familiar	none	metal	9	7	0
Lome	15	m	2	arbitrary_familiar	none	metal	9	8	1
Lome	15	m	2	arbitrary_familiar	none	metal	9	9	1
Lome	15	m	2	arbitrary_familiar	none	metal	9	10	0
Lome	15	m	2	arbitrary_familiar	none	metal	10	1	1
Lome	15	m	2	arbitrary_familiar	none	metal	10	2	1
Lome	15	m	2	arbitrary_familiar	none	metal	10	3	0
Lome	15	m	2	arbitrary_familiar	none	metal	10	4	0
Lome	15	m	2	arbitrary_familiar	none	metal	10	5	1
Lome	15	m	2	arbitrary_familiar	none	metal	10	6	1
Lome	15	m	2	arbitrary_familiar	none	metal	10	7	0
Lome	15	m	2	arbitrary_familiar	none	metal	10	8	1
Lome	15	m	2	arbitrary_familiar	none	metal	10	9	0
Lome	15	m	2	arbitrary_familiar	none	metal	10	10	1
Hope	26	f	3	shakenboxes	na	metal	1	1	1
Hope	26	f	3	shakenboxes	na	metal	1	2	0
Hope	26	f	3	shakenboxes	na	metal	1	3	0
Hope	26	f	3	shakenboxes	na	metal	1	4	0
Hope	26	f	3	shakenboxes	na	metal	1	5	1
Hope	26	f	3	shakenboxes	na	metal	1	6	0
Hope	26	f	3	shakenboxes	na	metal	1	7	0
Hope	26	f	3	shakenboxes	na	metal	1	8	0
Hope	26	f	3	shakenboxes	na	metal	1	9	1
Hope	26	f	3	shakenboxes	na	metal	1	10	0
Hope	26	f	3	shakenboxes	na	metal	2	1	1
Hope	26	f	3	shakenboxes	na	metal	2	2	0
Hope	26	f	3	shakenboxes	na	metal	2	3	1
Hope	26	f	3	shakenboxes	na	metal	2	4	0
Hope	26	f	3	shakenboxes	na	metal	2	5	0
Hope	26	f	3	shakenboxes	na	metal	2	6	1
Hope	26	f	3	shakenboxes	na	metal	2	7	1
Hope	26	f	3	shakenboxes	na	metal	2	8	0
Hope	26	f	3	shakenboxes	na	metal	2	9	1
Hope	26	f	3	shakenboxes	na	metal	2	10	0
Hope	26	f	3	shakenboxes	na	metal	3	1	0
Hope	26	f	3	shakenboxes	na	metal	3	2	0
Hope	26	f	3	shakenboxes	na	metal	3	3	0
Hope	26	f	3	shakenboxes	na	metal	3	4	0
Hope	26	f	3	shakenboxes	na	metal	3	5	1
Hope	26	f	3	shakenboxes	na	metal	3	6	0
Hope	26	f	3	shakenboxes	na	metal	3	7	0
Hope	26	f	3	shakenboxes	na	metal	3	8	0
Hope	26	f	3	shakenboxes	na	metal	3	9	1
Hope	26	f	3	shakenboxes	na	metal	3	10	1
Hope	26	f	3	shakenboxes	na	metal	4	1	0
Hope	26	f	3	shakenboxes	na	metal	4	2	1
Hope	26	f	3	shakenboxes	na	metal	4	3	1
Hope	26	f	3	shakenboxes	na	metal	4	4	0
Hope	26	f	3	shakenboxes	na	metal	4	5	0
Hope	26	f	3	shakenboxes	na	metal	4	6	1
Hope	26	f	3	shakenboxes	na	metal	4	7	1
Hope	26	f	3	shakenboxes	na	metal	4	8	0
Hope	26	f	3	shakenboxes	na	metal	4	9	0
Hope	26	f	3	shakenboxes	na	metal	4	10	0
Hope	26	f	3	shakenboxes	na	metal	5	1	1
Hope	26	f	3	shakenboxes	na	metal	5	2	0
Hope	26	f	3	shakenboxes	na	metal	5	3	0
Hope	26	f	3	shakenboxes	na	metal	5	4	1
Hope	26	f	3	shakenboxes	na	metal	5	5	1
Hope	26	f	3	shakenboxes	na	metal	5	6	0
Hope	26	f	3	shakenboxes	na	metal	5	7	0
Hope	26	f	3	shakenboxes	na	metal	5	8	1
Hope	26	f	3	shakenboxes	na	metal	5	9	0
Hope	26	f	3	shakenboxes	na	metal	5	10	1
Hope	26	f	3	shakenboxes	na	metal	6	1	1
Hope	26	f	3	shakenboxes	na	metal	6	2	0
Hope	26	f	3	shakenboxes	na	metal	6	3	0
Hope	26	f	3	shakenboxes	na	metal	6	4	1
Hope	26	f	3	shakenboxes	na	metal	6	5	1
Hope	26	f	3	shakenboxes	na	metal	6	6	0
Hope	26	f	3	shakenboxes	na	metal	6	7	0
Hope	26	f	3	shakenboxes	na	metal	6	8	1
Hope	26	f	3	shakenboxes	na	metal	6	9	0
Hope	26	f	3	shakenboxes	na	metal	6	10	0
Hope	26	f	3	shakenboxes	na	metal	7	1	0
Hope	26	f	3	shakenboxes	na	metal	7	2	1
Hope	26	f	3	shakenboxes	na	metal	7	3	1
Hope	26	f	3	shakenboxes	na	metal	7	4	0
Hope	26	f	3	shakenboxes	na	metal	7	5	1
Hope	26	f	3	shakenboxes	na	metal	7	6	0
Hope	26	f	3	shakenboxes	na	metal	7	7	1
Hope	26	f	3	shakenboxes	na	metal	7	8	0
Hope	26	f	3	shakenboxes	na	metal	7	9	1
Hope	26	f	3	shakenboxes	na	metal	7	10	0
Hope	26	f	3	shakenboxes	na	metal	8	1	1
Hope	26	f	3	shakenboxes	na	metal	8	2	0
Hope	26	f	3	shakenboxes	na	metal	8	3	0
Hope	26	f	3	shakenboxes	na	metal	8	4	1
Hope	26	f	3	shakenboxes	na	metal	8	5	1
Hope	26	f	3	shakenboxes	na	metal	8	6	0
Hope	26	f	3	shakenboxes	na	metal	8	7	0
Hope	26	f	3	shakenboxes	na	metal	8	8	1
Hope	26	f	3	shakenboxes	na	metal	8	9	0
Hope	26	f	3	shakenboxes	na	metal	8	10	1
Hope	26	f	3	shakenboxes	na	metal	9	1	0
Hope	26	f	3	shakenboxes	na	metal	9	2	1
Hope	26	f	3	shakenboxes	na	metal	9	3	0
Hope	26	f	3	shakenboxes	na	metal	9	4	0
Hope	26	f	3	shakenboxes	na	metal	9	5	1
Hope	26	f	3	shakenboxes	na	metal	9	6	0
Hope	26	f	3	shakenboxes	na	metal	9	7	0
Hope	26	f	3	shakenboxes	na	metal	9	8	0
Hope	26	f	3	shakenboxes	na	metal	9	9	1
Hope	26	f	3	shakenboxes	na	metal	9	10	1
Hope	26	f	3	shakenboxes	na	metal	10	1	1
Hope	26	f	3	shakenboxes	na	metal	10	2	0
Hope	26	f	3	shakenboxes	na	metal	10	3	0
Hope	26	f	3	shakenboxes	na	metal	10	4	1
Hope	26	f	3	shakenboxes	na	metal	10	5	1
Hope	26	f	3	shakenboxes	na	metal	10	6	0
Hope	26	f	3	shakenboxes	na	metal	10	7	1
Hope	26	f	3	shakenboxes	na	metal	10	8	1
Hope	26	f	3	shakenboxes	na	metal	10	9	0
Hope	26	f	3	shakenboxes	na	metal	10	10	0
Tai	14	f	3	shakenboxes	na	metal	1	1	0
Tai	14	f	3	shakenboxes	na	metal	1	2	1
Tai	14	f	3	shakenboxes	na	metal	1	3	1
Tai	14	f	3	shakenboxes	na	metal	1	4	0
Tai	14	f	3	shakenboxes	na	metal	1	5	0
Tai	14	f	3	shakenboxes	na	metal	1	6	0
Tai	14	f	3	shakenboxes	na	metal	1	7	0
Tai	14	f	3	shakenboxes	na	metal	1	8	0
Tai	14	f	3	shakenboxes	na	metal	1	9	0
Tai	14	f	3	shakenboxes	na	metal	1	10	1
Tai	14	f	3	shakenboxes	na	metal	2	1	0
Tai	14	f	3	shakenboxes	na	metal	2	2	1
Tai	14	f	3	shakenboxes	na	metal	2	3	0
Tai	14	f	3	shakenboxes	na	metal	2	4	0
Tai	14	f	3	shakenboxes	na	metal	2	5	0
Tai	14	f	3	shakenboxes	na	metal	2	6	0
Tai	14	f	3	shakenboxes	na	metal	2	7	0
Tai	14	f	3	shakenboxes	na	metal	2	8	0
Tai	14	f	3	shakenboxes	na	metal	2	9	1
Tai	14	f	3	shakenboxes	na	metal	2	10	0
Tai	14	f	3	shakenboxes	na	metal	3	1	1
Tai	14	f	3	shakenboxes	na	metal	3	2	0
Tai	14	f	3	shakenboxes	na	metal	3	3	0
Tai	14	f	3	shakenboxes	na	metal	3	4	0
Tai	14	f	3	shakenboxes	na	metal	3	5	0
Tai	14	f	3	shakenboxes	na	metal	3	6	0
Tai	14	f	3	shakenboxes	na	metal	3	7	1
Tai	14	f	3	shakenboxes	na	metal	3	8	1
Tai	14	f	3	shakenboxes	na	metal	3	9	1
Tai	14	f	3	shakenboxes	na	metal	3	10	0
Tai	14	f	3	shakenboxes	na	metal	4	1	1
Tai	14	f	3	shakenboxes	na	metal	4	2	1
Tai	14	f	3	shakenboxes	na	metal	4	3	0
Tai	14	f	3	shakenboxes	na	metal	4	4	1
Tai	14	f	3	shakenboxes	na	metal	4	5	1
Tai	14	f	3	shakenboxes	na	metal	4	6	0
Tai	14	f	3	shakenboxes	na	metal	4	7	0
Tai	14	f	3	shakenboxes	na	metal	4	8	1
Tai	14	f	3	shakenboxes	na	metal	4	9	1
Tai	14	f	3	shakenboxes	na	metal	4	10	1
Tai	14	f	3	shakenboxes	na	metal	5	1	0
Tai	14	f	3	shakenboxes	na	metal	5	2	0
Tai	14	f	3	shakenboxes	na	metal	5	3	1
Tai	14	f	3	shakenboxes	na	metal	5	4	0
Tai	14	f	3	shakenboxes	na	metal	5	5	1
Tai	14	f	3	shakenboxes	na	metal	5	6	1
Tai	14	f	3	shakenboxes	na	metal	5	7	0
Tai	14	f	3	shakenboxes	na	metal	5	8	0
Tai	14	f	3	shakenboxes	na	metal	5	9	1
Tai	14	f	3	shakenboxes	na	metal	5	10	1
Tai	14	f	3	shakenboxes	na	metal	6	1	0
Tai	14	f	3	shakenboxes	na	metal	6	2	0
Tai	14	f	3	shakenboxes	na	metal	6	3	1
Tai	14	f	3	shakenboxes	na	metal	6	4	1
Tai	14	f	3	shakenboxes	na	metal	6	5	0
Tai	14	f	3	shakenboxes	na	metal	6	6	0
Tai	14	f	3	shakenboxes	na	metal	6	7	0
Tai	14	f	3	shakenboxes	na	metal	6	8	0
Tai	14	f	3	shakenboxes	na	metal	6	9	0
Tai	14	f	3	shakenboxes	na	metal	6	10	1
Tai	14	f	3	shakenboxes	na	metal	7	1	0
Tai	14	f	3	shakenboxes	na	metal	7	2	1
Tai	14	f	3	shakenboxes	na	metal	7	3	0
Tai	14	f	3	shakenboxes	na	metal	7	4	1
Tai	14	f	3	shakenboxes	na	metal	7	5	0
Tai	14	f	3	shakenboxes	na	metal	7	6	0
Tai	14	f	3	shakenboxes	na	metal	7	7	1
Tai	14	f	3	shakenboxes	na	metal	7	8	1
Tai	14	f	3	shakenboxes	na	metal	7	9	0
Tai	14	f	3	shakenboxes	na	metal	7	10	0
Tai	14	f	3	shakenboxes	na	metal	8	1	0
Tai	14	f	3	shakenboxes	na	metal	8	2	1
Tai	14	f	3	shakenboxes	na	metal	8	3	0
Tai	14	f	3	shakenboxes	na	metal	8	4	0
Tai	14	f	3	shakenboxes	na	metal	8	5	0
Tai	14	f	3	shakenboxes	na	metal	8	6	1
Tai	14	f	3	shakenboxes	na	metal	8	7	1
Tai	14	f	3	shakenboxes	na	metal	8	8	1
Tai	14	f	3	shakenboxes	na	metal	8	9	1
Tai	14	f	3	shakenboxes	na	metal	8	10	1
Tai	14	f	3	shakenboxes	na	metal	9	1	1
Tai	14	f	3	shakenboxes	na	metal	9	2	0
Tai	14	f	3	shakenboxes	na	metal	9	3	0
Tai	14	f	3	shakenboxes	na	metal	9	4	0
Tai	14	f	3	shakenboxes	na	metal	9	5	0
Tai	14	f	3	shakenboxes	na	metal	9	6	0
Tai	14	f	3	shakenboxes	na	metal	9	7	1
Tai	14	f	3	shakenboxes	na	metal	9	8	0
Tai	14	f	3	shakenboxes	na	metal	9	9	0
Tai	14	f	3	shakenboxes	na	metal	9	10	0
Tai	14	f	3	shakenboxes	na	metal	10	1	0
Tai	14	f	3	shakenboxes	na	metal	10	2	1
Tai	14	f	3	shakenboxes	na	metal	10	3	1
Tai	14	f	3	shakenboxes	na	metal	10	4	0
Tai	14	f	3	shakenboxes	na	metal	10	5	1
Tai	14	f	3	shakenboxes	na	metal	10	6	1
Tai	14	f	3	shakenboxes	na	metal	10	7	0
Tai	14	f	3	shakenboxes	na	metal	10	8	1
Tai	14	f	3	shakenboxes	na	metal	10	9	1
Tai	14	f	3	shakenboxes	na	metal	10	10	1
Riet	39	f	3	shakenboxes	na	wood	1	1	1
Riet	39	f	3	shakenboxes	na	wood	1	2	1
Riet	39	f	3	shakenboxes	na	wood	1	3	0
Riet	39	f	3	shakenboxes	na	wood	1	4	0
Riet	39	f	3	shakenboxes	na	wood	1	5	1
Riet	39	f	3	shakenboxes	na	wood	1	6	0
Riet	39	f	3	shakenboxes	na	wood	1	7	1
Riet	39	f	3	shakenboxes	na	wood	1	8	0
Riet	39	f	3	shakenboxes	na	wood	1	9	1
Riet	39	f	3	shakenboxes	na	wood	1	10	0
Riet	39	f	3	shakenboxes	na	wood	2	1	1
Riet	39	f	3	shakenboxes	na	wood	2	2	0
Riet	39	f	3	shakenboxes	na	wood	2	3	0
Riet	39	f	3	shakenboxes	na	wood	2	4	1
Riet	39	f	3	shakenboxes	na	wood	2	5	0
Riet	39	f	3	shakenboxes	na	wood	2	6	1
Riet	39	f	3	shakenboxes	na	wood	2	7	0
Riet	39	f	3	shakenboxes	na	wood	2	8	0
Riet	39	f	3	shakenboxes	na	wood	2	9	0
Riet	39	f	3	shakenboxes	na	wood	2	10	1
Riet	39	f	3	shakenboxes	na	wood	3	1	0
Riet	39	f	3	shakenboxes	na	wood	3	2	1
Riet	39	f	3	shakenboxes	na	wood	3	3	1
Riet	39	f	3	shakenboxes	na	wood	3	4	0
Riet	39	f	3	shakenboxes	na	wood	3	5	1
Riet	39	f	3	shakenboxes	na	wood	3	6	1
Riet	39	f	3	shakenboxes	na	wood	3	7	0
Riet	39	f	3	shakenboxes	na	wood	3	8	0
Riet	39	f	3	shakenboxes	na	wood	3	9	1
Riet	39	f	3	shakenboxes	na	wood	3	10	0
Riet	39	f	3	shakenboxes	na	wood	4	1	1
Riet	39	f	3	shakenboxes	na	wood	4	2	1
Riet	39	f	3	shakenboxes	na	wood	4	3	1
Riet	39	f	3	shakenboxes	na	wood	4	4	0
Riet	39	f	3	shakenboxes	na	wood	4	5	0
Riet	39	f	3	shakenboxes	na	wood	4	6	1
Riet	39	f	3	shakenboxes	na	wood	4	7	1
Riet	39	f	3	shakenboxes	na	wood	4	8	0
Riet	39	f	3	shakenboxes	na	wood	4	9	0
Riet	39	f	3	shakenboxes	na	wood	4	10	0
Riet	39	f	3	shakenboxes	na	wood	5	1	1
Riet	39	f	3	shakenboxes	na	wood	5	2	1
Riet	39	f	3	shakenboxes	na	wood	5	3	0
Riet	39	f	3	shakenboxes	na	wood	5	4	1
Riet	39	f	3	shakenboxes	na	wood	5	5	0
Riet	39	f	3	shakenboxes	na	wood	5	6	0
Riet	39	f	3	shakenboxes	na	wood	5	7	0
Riet	39	f	3	shakenboxes	na	wood	5	8	1
Riet	39	f	3	shakenboxes	na	wood	5	9	1
Riet	39	f	3	shakenboxes	na	wood	5	10	1
Riet	39	f	3	shakenboxes	na	wood	6	1	1
Riet	39	f	3	shakenboxes	na	wood	6	2	0
Riet	39	f	3	shakenboxes	na	wood	6	3	0
Riet	39	f	3	shakenboxes	na	wood	6	4	1
Riet	39	f	3	shakenboxes	na	wood	6	5	1
Riet	39	f	3	shakenboxes	na	wood	6	6	0
Riet	39	f	3	shakenboxes	na	wood	6	7	1
Riet	39	f	3	shakenboxes	na	wood	6	8	1
Riet	39	f	3	shakenboxes	na	wood	6	9	1
Riet	39	f	3	shakenboxes	na	wood	6	10	0
Riet	39	f	3	shakenboxes	na	wood	7	1	0
Riet	39	f	3	shakenboxes	na	wood	7	2	1
Riet	39	f	3	shakenboxes	na	wood	7	3	1
Riet	39	f	3	shakenboxes	na	wood	7	4	0
Riet	39	f	3	shakenboxes	na	wood	7	5	0
Riet	39	f	3	shakenboxes	na	wood	7	6	1
Riet	39	f	3	shakenboxes	na	wood	7	7	0
Riet	39	f	3	shakenboxes	na	wood	7	8	1
Riet	39	f	3	shakenboxes	na	wood	7	9	0
Riet	39	f	3	shakenboxes	na	wood	7	10	0
Riet	39	f	3	shakenboxes	na	wood	8	1	1
Riet	39	f	3	shakenboxes	na	wood	8	2	1
Riet	39	f	3	shakenboxes	na	wood	8	3	0
Riet	39	f	3	shakenboxes	na	wood	8	4	0
Riet	39	f	3	shakenboxes	na	wood	8	5	1
Riet	39	f	3	shakenboxes	na	wood	8	6	0
Riet	39	f	3	shakenboxes	na	wood	8	7	0
Riet	39	f	3	shakenboxes	na	wood	8	8	1
Riet	39	f	3	shakenboxes	na	wood	8	9	0
Riet	39	f	3	shakenboxes	na	wood	8	10	1
Riet	39	f	3	shakenboxes	na	wood	9	1	0
Riet	39	f	3	shakenboxes	na	wood	9	2	1
Riet	39	f	3	shakenboxes	na	wood	9	3	1
Riet	39	f	3	shakenboxes	na	wood	9	4	0
Riet	39	f	3	shakenboxes	na	wood	9	5	1
Riet	39	f	3	shakenboxes	na	wood	9	6	1
Riet	39	f	3	shakenboxes	na	wood	9	7	0
Riet	39	f	3	shakenboxes	na	wood	9	8	0
Riet	39	f	3	shakenboxes	na	wood	9	9	1
Riet	39	f	3	shakenboxes	na	wood	9	10	0
Riet	39	f	3	shakenboxes	na	wood	10	1	1
Riet	39	f	3	shakenboxes	na	wood	10	2	1
Riet	39	f	3	shakenboxes	na	wood	10	3	0
Riet	39	f	3	shakenboxes	na	wood	10	4	1
Riet	39	f	3	shakenboxes	na	wood	10	5	1
Riet	39	f	3	shakenboxes	na	wood	10	6	0
Riet	39	f	3	shakenboxes	na	wood	10	7	1
Riet	39	f	3	shakenboxes	na	wood	10	8	1
[truncated: 1,012 more rows]

## Sheet: exp4
Supplementary Material Table 2 - Data for Experiment 4 (Children)
id	agemonths	ageyears	age	agecat	sex	boxtype	trialno	sound	side	response	correct
217	60.3618	5.03015	5	five	f	wood	1	Met	L	R	0
217	60.3618	5.03015	5	five	f	wood	2	Woo	R	R	1
217	60.3618	5.03015	5	five	f	wood	3	Woo	R	L	0
217	60.3618	5.03015	5	five	f	wood	4	Met	L	R	0
217	60.3618	5.03015	5	five	f	wood	5	Woo	R	L	0
217	60.3618	5.03015	5	five	f	wood	6	Met	L	L	1
217	60.3618	5.03015	5	five	f	wood	7	Woo	R	R	1
217	60.3618	5.03015	5	five	f	wood	8	Met	L	L	1
217	60.3618	5.03015	5	five	f	wood	9	Met	L	L	1
217	60.3618	5.03015	5	five	f	wood	10	Woo	R	R	1
218	61.0329	5.08607	5	five	m	wood	1	Met	L	L	1
218	61.0329	5.08607	5	five	m	wood	2	Woo	R	R	1
218	61.0329	5.08607	5	five	m	wood	3	Met	L	L	1
218	61.0329	5.08607	5	five	m	wood	4	Woo	R	R	1
218	61.0329	5.08607	5	five	m	wood	5	Met	L	L	1
218	61.0329	5.08607	5	five	m	wood	6	Woo	R	R	1
218	61.0329	5.08607	5	five	m	wood	7	Woo	R	L	0
218	61.0329	5.08607	5	five	m	wood	8	Met	L	L	1
218	61.0329	5.08607	5	five	m	wood	9	Met	L	R	0
218	61.0329	5.08607	5	five	m	wood	10	woo	R	L	0
219	44.4934	3.70779	3	three	f	wood	1	Met	L	R	0
219	44.4934	3.70779	3	three	f	wood	2	Woo	R	R	1
219	44.4934	3.70779	3	three	f	wood	3	Woo	R	R	1
219	44.4934	3.70779	3	three	f	wood	4	Met	L	R	0
219	44.4934	3.70779	3	three	f	wood	5	Woo	R	R	1
219	44.4934	3.70779	3	three	f	wood	6	Woo	R	R	1
219	44.4934	3.70779	3	three	f	wood	7	Met	L	L	1
219	44.4934	3.70779	3	three	f	wood	8	Met	L	R	0
219	44.4934	3.70779	3	three	f	wood	9	Woo	R	L	0
219	44.4934	3.70779	3	three	f	wood	10	Met	L	R	0
220	51.6908	4.30757	4	four	f	wood	1	Met	L	L	1
220	51.6908	4.30757	4	four	f	wood	2	Woo	R	R	1
220	51.6908	4.30757	4	four	f	wood	3	Met	L	L	1
220	51.6908	4.30757	4	four	f	wood	4	Met	L	R	0
220	51.6908	4.30757	4	four	f	wood	5	Woo	R	L	0
220	51.6908	4.30757	4	four	f	wood	6	Met	L	R	0
220	51.6908	4.30757	4	four	f	wood	7	Woo	R	L	0
220	51.6908	4.30757	4	four	f	wood	8	Met	L	L	1
220	51.6908	4.30757	4	four	f	wood	9	Woo	R	R	1
220	51.6908	4.30757	4	four	f	wood	10	Woo	R	R	1
222	38.8355	3.23629	3	three	m	wood	1	Met	L	L	1
222	38.8355	3.23629	3	three	m	wood	2	Woo	R	L	0
222	38.8355	3.23629	3	three	m	wood	3	Woo	R	R	1
222	38.8355	3.23629	3	three	m	wood	4	Met	L	L	1
222	38.8355	3.23629	3	three	m	wood	5	Woo	R	L	0
222	38.8355	3.23629	3	three	m	wood	6	Woo	R	L	0
222	38.8355	3.23629	3	three	m	wood	7	Met	L	R	0
222	38.8355	3.23629	3	three	m	wood	8	Met	L	L	1
222	38.8355	3.23629	3	three	m	wood	9	Woo	R	L	0
222	38.8355	3.23629	3	three	m	wood	10	Met	L	R	0
224	53.7697	4.48081	4	four	m	wood	1	Met	L	L	1
224	53.7697	4.48081	4	four	m	wood	2	Woo	R	R	1
224	53.7697	4.48081	4	four	m	wood	3	Woo	R	L	0
224	53.7697	4.48081	4	four	m	wood	4	Met	L	L	1
224	53.7697	4.48081	4	four	m	wood	5	Woo	R	R	1
224	53.7697	4.48081	4	four	m	wood	6	Woo	R	L	0
224	53.7697	4.48081	4	four	m	wood	7	Met	L	R	0
224	53.7697	4.48081	4	four	m	wood	8	Met	L	R	0
224	53.7697	4.48081	4	four	m	wood	9	Woo	R	L	0
224	53.7697	4.48081	4	four	m	wood	10	Met	L	R	0
225	50.1316	4.17763	4	four	f	wood	1	Met	L	R	0
225	50.1316	4.17763	4	four	f	wood	2	Woo	R	R	1
225	50.1316	4.17763	4	four	f	wood	3	Met	L	L	1
225	50.1316	4.17763	4	four	f	wood	4	Woo	R	R	1
225	50.1316	4.17763	4	four	f	wood	5	Met	L	L	1
225	50.1316	4.17763	4	four	f	wood	6	Woo	R	R	1
225	50.1316	4.17763	4	four	f	wood	7	Woo	R	L	0
225	50.1316	4.17763	4	four	f	wood	8	Met	L	R	0
225	50.1316	4.17763	4	four	f	wood	9	Met	L	R	0
225	50.1316	4.17763	4	four	f	wood	10	woo	R	L	0
226	52.6908	4.3909	4	four	f	wood	1	Met	L	L	1
226	52.6908	4.3909	4	four	f	wood	2	Woo	R	R	1
226	52.6908	4.3909	4	four	f	wood	3	Met	L	L	1
226	52.6908	4.3909	4	four	f	wood	4	Met	L	R	0
226	52.6908	4.3909	4	four	f	wood	5	Woo	R	L	0
226	52.6908	4.3909	4	four	f	wood	6	Met	L	L	1
226	52.6908	4.3909	4	four	f	wood	7	Woo	R	R	1
226	52.6908	4.3909	4	four	f	wood	8	Met	L	L	1
226	52.6908	4.3909	4	four	f	wood	9	Woo	R	R	1
226	52.6908	4.3909	4	four	f	wood	10	Woo	R	L	0
227	56.6579	4.72149	4	four	m	wood	1	Met	L	L	1
227	56.6579	4.72149	4	four	m	wood	2	Woo	R	R	1
227	56.6579	4.72149	4	four	m	wood	3	Woo	R	L	0
227	56.6579	4.72149	4	four	m	wood	4	Met	L	L	1
227	56.6579	4.72149	4	four	m	wood	5	Woo	R	R	1
227	56.6579	4.72149	4	four	m	wood	6	Met	L	L	1
227	56.6579	4.72149	4	four	m	wood	7	Woo	R	R	1
227	56.6579	4.72149	4	four	m	wood	8	Met	L	L	1
227	56.6579	4.72149	4	four	m	wood	9	Met	L	R	0
227	56.6579	4.72149	4	four	m	wood	10	Woo	R	L	0
229	59.6908	4.97423	4	four	f	wood	1	Met	L	L	1
229	59.6908	4.97423	4	four	f	wood	2	Woo	R	R	1
229	59.6908	4.97423	4	four	f	wood	3	Woo	R	R	1
229	59.6908	4.97423	4	four	f	wood	4	Met	L	L	1
229	59.6908	4.97423	4	four	f	wood	5	Woo	R	R	1
229	59.6908	4.97423	4	four	f	wood	6	Woo	R	R	1
229	59.6908	4.97423	4	four	f	wood	7	Met	L	L	1
229	59.6908	4.97423	4	four	f	wood	8	Met	L	L	1
229	59.6908	4.97423	4	four	f	wood	9	Woo	R	R	1
229	59.6908	4.97423	4	four	f	wood	10	Met	L	L	1
230	64.5921	5.38268	5	five	m	metal	1	Woo	L	L	1
230	64.5921	5.38268	5	five	m	metal	2	Met	R	R	1
230	64.5921	5.38268	5	five	m	metal	3	Woo	L	L	1
230	64.5921	5.38268	5	five	m	metal	4	Met	R	R	1
230	64.5921	5.38268	5	five	m	metal	5	Woo	L	L	1
230	64.5921	5.38268	5	five	m	metal	6	Met	R	R	1
230	64.5921	5.38268	5	five	m	metal	7	Met	R	L	0
230	64.5921	5.38268	5	five	m	metal	8	Woo	L	L	1
230	64.5921	5.38268	5	five	m	metal	9	Woo	L	R	0
230	64.5921	5.38268	5	five	m	metal	10	Met	R	L	0
231	54.4276	4.53564	4	four	m	metal	1	Woo	L	R	0
231	54.4276	4.53564	4	four	m	metal	2	Met	R	R	1
231	54.4276	4.53564	4	four	m	metal	3	Met	R	R	1
231	54.4276	4.53564	4	four	m	metal	4	Woo	L	R	0
231	54.4276	4.53564	4	four	m	metal	5	Met	R	R	1
231	54.4276	4.53564	4	four	m	metal	6	Met	R	R	1
231	54.4276	4.53564	4	four	m	metal	7	Woo	L	R	0
231	54.4276	4.53564	4	four	m	metal	8	Woo	L	R	0
231	54.4276	4.53564	4	four	m	metal	9	Met	R	R	1
231	54.4276	4.53564	4	four	m	metal	10	Woo	L	L	1
232	45.4276	3.78564	3	three	m	wood	1	Met	L	L	1
232	45.4276	3.78564	3	three	m	wood	2	Woo	R	R	1
232	45.4276	3.78564	3	three	m	wood	3	Met	L	R	0
232	45.4276	3.78564	3	three	m	wood	4	Met	L	R	0
232	45.4276	3.78564	3	three	m	wood	5	Woo	R	L	0
232	45.4276	3.78564	3	three	m	wood	6	Met	L	R	0
232	45.4276	3.78564	3	three	m	wood	7	Woo	R	R	1
232	45.4276	3.78564	3	three	m	wood	8	Met	L	L	1
232	45.4276	3.78564	3	three	m	wood	9	Woo	R	R	1
232	45.4276	3.78564	3	three	m	wood	10	Woo	R	L	0
233	69.1316	5.76096	5	five	m	metal	1	Woo	L	L	1
233	69.1316	5.76096	5	five	m	metal	2	Met	R	R	1
233	69.1316	5.76096	5	five	m	metal	3	Woo	L	L	1
233	69.1316	5.76096	5	five	m	metal	4	Woo	L	L	1
233	69.1316	5.76096	5	five	m	metal	5	Met	R	R	1
233	69.1316	5.76096	5	five	m	metal	6	Woo	L	L	1
233	69.1316	5.76096	5	five	m	metal	7	Met	R	R	1
233	69.1316	5.76096	5	five	m	metal	8	Woo	L	L	1
233	69.1316	5.76096	5	five	m	metal	9	Met	R	R	1
233	69.1316	5.76096	5	five	m	metal	10	Met	R	R	1
234	52.0987	4.34156	4	four	f	wood	1	Met	L	L	1
234	52.0987	4.34156	4	four	f	wood	2	Woo	R	R	1
234	52.0987	4.34156	4	four	f	wood	3	Met	L	L	1
234	52.0987	4.34156	4	four	f	wood	4	Woo	R	L	0
234	52.0987	4.34156	4	four	f	wood	5	Met	L	R	0
234	52.0987	4.34156	4	four	f	wood	6	Woo	R	R	1
234	52.0987	4.34156	4	four	f	wood	7	Woo	R	L	0
234	52.0987	4.34156	4	four	f	wood	8	Met	L	R	0
234	52.0987	4.34156	4	four	f	wood	9	Met	L	R	0
234	52.0987	4.34156	4	four	f	wood	10	woo	R	L	0
235	71.1974	5.93311	5	five	f	metal	1	Woo	L	L	1
235	71.1974	5.93311	5	five	f	metal	2	Met	R	R	1
235	71.1974	5.93311	5	five	f	metal	3	Met	R	R	1
235	71.1974	5.93311	5	five	f	metal	4	Woo	L	L	1
235	71.1974	5.93311	5	five	f	metal	5	Met	R	R	1
235	71.1974	5.93311	5	five	f	metal	6	Met	R	R	1
235	71.1974	5.93311	5	five	f	metal	7	Woo	L	L	1
235	71.1974	5.93311	5	five	f	metal	8	Woo	L	L	1
235	71.1974	5.93311	5	five	f	metal	9	Met	R	R	1
235	71.1974	5.93311	5	five	f	metal	10	Woo	L	L	1
237	65.8684	5.48904	5	five	f	metal	1	Woo	L	R	0
237	65.8684	5.48904	5	five	f	metal	2	Met	R	R	1
237	65.8684	5.48904	5	five	f	metal	3	Met	R	R	1
237	65.8684	5.48904	5	five	f	metal	4	Woo	L	L	1
237	65.8684	5.48904	5	five	f	metal	5	Met	R	R	1
237	65.8684	5.48904	5	five	f	metal	6	Woo	L	L	1
237	65.8684	5.48904	5	five	f	metal	7	Met	R	R	1
237	65.8684	5.48904	5	five	f	metal	8	Woo	L	L	1
237	65.8684	5.48904	5	five	f	metal	9	Woo	L	L	1
237	65.8684	5.48904	5	five	f	metal	10	Met	R	R	1
238	38.9671	3.24726	3	three	f	wood	1	Met	L	R	0
238	38.9671	3.24726	3	three	f	wood	2	Woo	R	R	1
238	38.9671	3.24726	3	three	f	wood	3	Met	L	L	1
238	38.9671	3.24726	3	three	f	wood	4	Met	L	L	1
238	38.9671	3.24726	3	three	f	wood	5	Woo	R	L	0
238	38.9671	3.24726	3	three	f	wood	6	Met	L	L	1
238	38.9671	3.24726	3	three	f	wood	7	Woo	R	L	0
238	38.9671	3.24726	3	three	f	wood	8	Met	L	L	1
238	38.9671	3.24726	3	three	f	wood	9	Woo	R	L	0
238	38.9671	3.24726	3	three	f	wood	10	Woo	R	L	0
239	51.625	4.30208	4	four	m	metal	1	Woo	L	L	1
239	51.625	4.30208	4	four	m	metal	2	Met	R	R	1
239	51.625	4.30208	4	four	m	metal	3	Woo	L	L	1
239	51.625	4.30208	4	four	m	metal	4	Met	R	R	1
239	51.625	4.30208	4	four	m	metal	5	Woo	L	L	1
239	51.625	4.30208	4	four	m	metal	6	Met	R	R	1
239	51.625	4.30208	4	four	m	metal	7	Met	R	R	1
239	51.625	4.30208	4	four	m	metal	8	Woo	L	L	1
239	51.625	4.30208	4	four	m	metal	9	Woo	L	L	1
239	51.625	4.30208	4	four	m	metal	10	Met	R	R	1
240	53.625	4.46875	4	four	f	metal	1	Woo	L	L	1
240	53.625	4.46875	4	four	f	metal	2	Met	R	R	1
240	53.625	4.46875	4	four	f	metal	3	Woo	L	L	1
240	53.625	4.46875	4	four	f	metal	4	Woo	L	R	0
240	53.625	4.46875	4	four	f	metal	5	Met	R	L	0
240	53.625	4.46875	4	four	f	metal	6	Woo	L	L	1
240	53.625	4.46875	4	four	f	metal	7	Met	R	L	0
240	53.625	4.46875	4	four	f	metal	8	Woo	L	L	1
240	53.625	4.46875	4	four	f	metal	9	Met	R	L	0
240	53.625	4.46875	4	four	f	metal	10	Met	R	L	0
241	39.7237	3.31031	3	three	f	wood	1	Met	L	L	1
241	39.7237	3.31031	3	three	f	wood	2	Woo	R	L	0
241	39.7237	3.31031	3	three	f	wood	3	Woo	R	L	0
241	39.7237	3.31031	3	three	f	wood	4	Met	L	L	1
241	39.7237	3.31031	3	three	f	wood	5	Woo	R	L	0
241	39.7237	3.31031	3	three	f	wood	6	Woo	R	L	0
241	39.7237	3.31031	3	three	f	wood	7	Met	L	R	0
241	39.7237	3.31031	3	three	f	wood	8	Met	L	L	1
241	39.7237	3.31031	3	three	f	wood	9	Woo	R	R	1
241	39.7237	3.31031	3	three	f	wood	10	Met	L	L	1
242	52.7566	4.39638	4	four	f	metal	1	Woo	L	L	1
242	52.7566	4.39638	4	four	f	metal	2	Met	R	R	1
242	52.7566	4.39638	4	four	f	metal	3	Met	R	R	1
242	52.7566	4.39638	4	four	f	metal	4	Woo	L	L	1
242	52.7566	4.39638	4	four	f	metal	5	Met	R	R	1
242	52.7566	4.39638	4	four	f	metal	6	Met	R	L	0
242	52.7566	4.39638	4	four	f	metal	7	Woo	L	L	1
242	52.7566	4.39638	4	four	f	metal	8	Woo	L	L	1
242	52.7566	4.39638	4	four	f	metal	9	Met	R	R	1
242	52.7566	4.39638	4	four	f	metal	10	Woo	L	L	1
243	69.9013	5.82511	5	five	m	wood	1	Met	L	L	1
243	69.9013	5.82511	5	five	m	wood	2	Woo	R	R	1
243	69.9013	5.82511	5	five	m	wood	3	Met	L	L	1
243	69.9013	5.82511	5	five	m	wood	4	Met	L	L	1
243	69.9013	5.82511	5	five	m	wood	5	Woo	R	R	1
243	69.9013	5.82511	5	five	m	wood	6	Met	L	L	1
243	69.9013	5.82511	5	five	m	wood	7	Woo	R	R	1
243	69.9013	5.82511	5	five	m	wood	8	Met	L	L	1
243	69.9013	5.82511	5	five	m	wood	9	Woo	R	R	1
243	69.9013	5.82511	5	five	m	wood	10	Woo	R	R	1
244	44.3947	3.69956	3	three	m	wood	1	Met	L	L	1
244	44.3947	3.69956	3	three	m	wood	2	Woo	R	R	1
244	44.3947	3.69956	3	three	m	wood	3	Woo	R	L	0
244	44.3947	3.69956	3	three	m	wood	4	Met	L	L	1
244	44.3947	3.69956	3	three	m	wood	5	Woo	R	R	1
244	44.3947	3.69956	3	three	m	wood	6	Woo	R	R	1
244	44.3947	3.69956	3	three	m	wood	7	Met	L	L	1
244	44.3947	3.69956	3	three	m	wood	8	Met	L	L	1
244	44.3947	3.69956	3	three	m	wood	9	Woo	R	R	1
244	44.3947	3.69956	3	three	m	wood	10	Met	L	L	1
245	43.3618	3.61349	3	three	f	wood	1	Met	L	R	0
245	43.3618	3.61349	3	three	f	wood	2	Woo	R	L	0
245	43.3618	3.61349	3	three	f	wood	3	Woo	R	R	1
245	43.3618	3.61349	3	three	f	wood	4	Met	L	L	1
245	43.3618	3.61349	3	three	f	wood	5	Woo	R	L	0
245	43.3618	3.61349	3	three	f	wood	6	Met	L	L	1
245	43.3618	3.61349	3	three	f	wood	7	Woo	R	L	0
245	43.3618	3.61349	3	three	f	wood	8	Met	L	R	0
245	43.3618	3.61349	3	three	f	wood	9	Met	L	L	1
245	43.3618	3.61349	3	three	f	wood	10	Woo	R	L	0
247	42.2303	3.51919	3	three	m	metal	1	Woo	L	R	0
247	42.2303	3.51919	3	three	m	metal	2	Met	R	R	1
247	42.2303	3.51919	3	three	m	metal	3	Met	R	R	1
247	42.2303	3.51919	3	three	m	metal	4	Woo	L	R	0
247	42.2303	3.51919	3	three	m	metal	5	Met	R	L	0
247	42.2303	3.51919	3	three	m	metal	6	Woo	L	R	0
247	42.2303	3.51919	3	three	m	metal	7	Met	R	L	0
247	42.2303	3.51919	3	three	m	metal	8	Woo	L	R	0
247	42.2303	3.51919	3	three	m	metal	9	Woo	L	R	0
247	42.2303	3.51919	3	three	m	metal	10	Met	R	L	0
248	44.625	3.71875	3	three	m	wood	1	Met	L	L	1
248	44.625	3.71875	3	three	m	wood	2	Woo	R	R	1
248	44.625	3.71875	3	three	m	wood	3	Woo	R	L	0
248	44.625	3.71875	3	three	m	wood	4	Met	L	L	1
248	44.625	3.71875	3	three	m	wood	5	Woo	R	R	1
248	44.625	3.71875	3	three	m	wood	6	Met	L	L	1
248	44.625	3.71875	3	three	m	wood	7	Woo	R	R	1
248	44.625	3.71875	3	three	m	wood	8	Met	L	L	1
248	44.625	3.71875	3	three	m	wood	9	Met	L	R	0
248	44.625	3.71875	3	three	m	wood	10	Woo	R	R	1
249	52.6579	4.38816	4	four	f	metal	1	Woo	L	L	1
249	52.6579	4.38816	4	four	f	metal	2	Met	R	R	1
249	52.6579	4.38816	4	four	f	metal	3	Woo	L	L	1
249	52.6579	4.38816	4	four	f	metal	4	Met	R	R	1
249	52.6579	4.38816	4	four	f	metal	5	Woo	L	L	1
249	52.6579	4.38816	4	four	f	metal	6	Met	R	R	1
249	52.6579	4.38816	4	four	f	metal	7	Met	R	L	0
249	52.6579	4.38816	4	four	f	metal	8	Woo	L	L	1
249	52.6579	4.38816	4	four	f	metal	9	Woo	L	R	0
249	52.6579	4.38816	4	four	f	metal	10	Met	R	R	1
250			5	five	f	wood	1	Met	L	L	1
250			5	five	f	wood	2	Woo	R	R	1
250			5	five	f	wood	3	Woo	R	R	1
250			5	five	f	wood	4	Met	L	L	1
250			5	five	f	wood	5	Woo	R	R	1
250			5	five	f	wood	6	Met	L	L	1
250			5	five	f	wood	7	Woo	R	R	1
250			5	five	f	wood	8	Met	L	L	1
250			5	five	f	wood	9	Met	L	L	1
250			5	five	f	wood	10	Woo	R	R	1
251	42.1974	3.51645	3	three	f	metal	1	Woo	L	R	0
251	42.1974	3.51645	3	three	f	metal	2	Met	R	R	1
251	42.1974	3.51645	3	three	f	metal	3	Met	R	R	1
251	42.1974	3.51645	3	three	f	metal	4	Woo	L	L	1
251	42.1974	3.51645	3	three	f	metal	5	Met	R	R	1
251	42.1974	3.51645	3	three	f	metal	6	Woo	L	R	0
251	42.1974	3.51645	3	three	f	metal	7	Met	R	L	0
251	42.1974	3.51645	3	three	f	metal	8	Woo	L	L	1
251	42.1974	3.51645	3	three	f	metal	9	Woo	L	R	0
251	42.1974	3.51645	3	three	f	metal	10	Met	R	R	1
252	56.625	4.71875	4	four	f	wood	1	Met	L	L	1
252	56.625	4.71875	4	four	f	wood	2	Woo	R	R	1
252	56.625	4.71875	4	four	f	wood	3	Met	L	L	1
252	56.625	4.71875	4	four	f	wood	4	Woo	R	R	1
252	56.625	4.71875	4	four	f	wood	5	Met	L	L	1
252	56.625	4.71875	4	four	f	wood	6	Woo	R	R	1
252	56.625	4.71875	4	four	f	wood	7	Woo	R	R	1
252	56.625	4.71875	4	four	f	wood	8	Met	L	L	1
252	56.625	4.71875	4	four	f	wood	9	Met	L	L	1
252	56.625	4.71875	4	four	f	wood	10	woo	R	R	1
253	41.7237	3.47697	3	three	m	metal	1	Woo	L	R	0
253	41.7237	3.47697	3	three	m	metal	2	Met	R	R	1
253	41.7237	3.47697	3	three	m	metal	3	Met	R	R	1
253	41.7237	3.47697	3	three	m	metal	4	Woo	L	R	0
253	41.7237	3.47697	3	three	m	metal	5	Met	R	R	1
253	41.7237	3.47697	3	three	m	metal	6	Met	R	R	1
253	41.7237	3.47697	3	three	m	metal	7	Woo	L	R	0
253	41.7237	3.47697	3	three	m	metal	8	Woo	L	L	1
253	41.7237	3.47697	3	three	m	metal	9	Met	R	R	1
253	41.7237	3.47697	3	three	m	metal	10	Woo	L	L	1
254	47	3.91667	3	three	f	metal	1	Woo	L	L	1
254	47	3.91667	3	three	f	metal	2	Met	R	R	1
254	47	3.91667	3	three	f	metal	3	Met	R	L	0
254	47	3.91667	3	three	f	metal	4	Woo	L	R	0
254	47	3.91667	3	three	f	metal	5	Met	R	L	0
254	47	3.91667	3	three	f	metal	6	Met	R	L	0
254	47	3.91667	3	three	f	metal	7	Woo	L	L	1
254	47	3.91667	3	three	f	metal	8	Woo	L	R	0
254	47	3.91667	3	three	f	metal	9	Met	R	L	0
254	47	3.91667	3	three	f	metal	10	Woo	L	R	0
255	55.5592	4.62993	4	four	m	wood	1	Met	L	R	0
255	55.5592	4.62993	4	four	m	wood	2	Woo	R	R	1
255	55.5592	4.62993	4	four	m	wood	3	Met	L	R	0
255	55.5592	4.62993	4	four	m	wood	4	Met	L	R	0
255	55.5592	4.62993	4	four	m	wood	5	Woo	R	L	0
255	55.5592	4.62993	4	four	m	wood	6	Met	L	L	1
255	55.5592	4.62993	4	four	m	wood	7	Woo	R	R	1
255	55.5592	4.62993	4	four	m	wood	8	Met	L	L	1
255	55.5592	4.62993	4	four	m	wood	9	Woo	R	R	1
255	55.5592	4.62993	4	four	m	wood	10	Woo	R	L	0
257	42.4605	3.53838	3	three	f	metal	1	Woo	L	R	0
257	42.4605	3.53838	3	three	f	metal	2	Met	R	R	1
257	42.4605	3.53838	3	three	f	metal	3	Woo	L	L	1
257	42.4605	3.53838	3	three	f	metal	4	Met	R	R	1
257	42.4605	3.53838	3	three	f	metal	5	Met	R	L	0
257	42.4605	3.53838	3	three	f	metal	6	Woo	L	L	1
257	42.4605	3.53838	3	three	f	metal	7	Met	R	R	1
257	42.4605	3.53838	3	three	f	metal	8	Woo	L	R	0
257	42.4605	3.53838	3	three	f	metal	9	Met	R	L	0
257	42.4605	3.53838	3	three	f	metal	10	Met	R	L	0
258	63	5.25	5	five	m	metal	1	Woo	L	R	0
258	63	5.25	5	five	m	metal	2	Met	R	R	1
258	63	5.25	5	five	m	metal	3	Woo	L	L	1
258	63	5.25	5	five	m	metal	4	Met	R	R	1
258	63	5.25	5	five	m	metal	5	Woo	L	L	1
258	63	5.25	5	five	m	metal	6	Met	R	R	1
258	63	5.25	5	five	m	metal	7	Met	R	R	1
258	63	5.25	5	five	m	metal	8	Woo	L	L	1
258	63	5.25	5	five	m	metal	9	Woo	L	L	1
258	63	5.25	5	five	m	metal	10	Met	R	R	1
259	36.0658	3.00548	3	three	f	metal	1	Woo	L	R	0
259	36.0658	3.00548	3	three	f	metal	2	Met	R	R	1
259	36.0658	3.00548	3	three	f	metal	3	Woo	L	R	0
259	36.0658	3.00548	3	three	f	metal	4	Met	R	R	1
259	36.0658	3.00548	3	three	f	metal	5	Woo	L	R	0
259	36.0658	3.00548	3	three	f	metal	6	Met	R	R	1
259	36.0658	3.00548	3	three	f	metal	7	Met	R	R	1
259	36.0658	3.00548	3	three	f	metal	8	Woo	L	R	0
259	36.0658	3.00548	3	three	f	metal	9	Woo	L	R	0
259	36.0658	3.00548	3	three	f	metal	10	Met	R	R	1
260	38.8224	3.2352	3	three	m	metal	1	Woo	L	R	0
260	38.8224	3.2352	3	three	m	metal	2	Met	R	R	1
260	38.8224	3.2352	3	three	m	metal	3	Woo	L	L	1
260	38.8224	3.2352	3	three	m	metal	4	Woo	L	R	0
260	38.8224	3.2352	3	three	m	metal	5	Met	R	R	1
260	38.8224	3.2352	3	three	m	metal	6	Woo	L	R	0
260	38.8224	3.2352	3	three	m	metal	7	Met	R	R	1
260	38.8224	3.2352	3	three	m	metal	8	Woo	L	R	0
260	38.8224	3.2352	3	three	m	metal	9	Met	R	R	1
260	38.8224	3.2352	3	three	m	metal	10	Met	R	R	1
261	63.625	5.30208	5	five	m	metal	1	Woo	L	R	0
261	63.625	5.30208	5	five	m	metal	2	Met	R	L	0
261	63.625	5.30208	5	five	m	metal	3	Met	R	L	0
261	63.625	5.30208	5	five	m	metal	4	Woo	L	R	0
261	63.625	5.30208	5	five	m	metal	5	Met	R	R	1
261	63.625	5.30208	5	five	m	metal	6	Woo	L	R	0
261	63.625	5.30208	5	five	m	metal	7	Met	R	L	0
261	63.625	5.30208	5	five	m	metal	8	Woo	L	L	1
261	63.625	5.30208	5	five	m	metal	9	Woo	L	R	0
261	63.625	5.30208	5	five	m	metal	10	Met	R	L	0
262	54.3947	4.53289	4	four	m	metal	1	Woo	L	R	0
262	54.3947	4.53289	4	four	m	metal	2	Met	R	L	0
262	54.3947	4.53289	4	four	m	metal	3	Met	R	R	1
262	54.3947	4.53289	4	four	m	metal	4	Woo	L	L	1
262	54.3947	4.53289	4	four	m	metal	5	Met	R	L	0
262	54.3947	4.53289	4	four	m	metal	6	Woo	L	L	1
262	54.3947	4.53289	4	four	m	metal	7	Met	R	R	1
262	54.3947	4.53289	4	four	m	metal	8	Woo	L	L	1
262	54.3947	4.53289	4	four	m	metal	9	Woo	L	R	0
262	54.3947	4.53289	4	four	m	metal	10	Met	R	R	1
263	41.1316	3.42763	3	three	m	metal	1	Woo	L	L	1
263	41.1316	3.42763	3	three	m	metal	2	Met	R	R	1
263	41.1316	3.42763	3	three	m	metal	3	Woo	L	R	0
263	41.1316	3.42763	3	three	m	metal	4	Met	R	R	1
263	41.1316	3.42763	3	three	m	metal	5	Woo	L	L	1
263	41.1316	3.42763	3	three	m	metal	6	Met	R	R	1
263	41.1316	3.42763	3	three	m	metal	7	Met	R	L	0
263	41.1316	3.42763	3	three	m	metal	8	Woo	L	L	1
263	41.1316	3.42763	3	three	m	metal	9	Woo	L	L	1
263	41.1316	3.42763	3	three	m	metal	10	Met	R	R	1
264	57.7237	4.81031	4	four	m	metal	1	Woo	L	R	0
264	57.7237	4.81031	4	four	m	metal	2	Met	R	R	1
264	57.7237	4.81031	4	four	m	metal	3	Woo	L	L	1
264	57.7237	4.81031	4	four	m	metal	4	Met	R	R	1
264	57.7237	4.81031	4	four	m	metal	5	Woo	L	L	1
264	57.7237	4.81031	4	four	m	metal	6	Met	R	R	1
264	57.7237	4.81031	4	four	m	metal	7	Met	R	R	1
264	57.7237	4.81031	4	four	m	metal	8	Woo	L	L	1
264	57.7237	4.81031	4	four	m	metal	9	Woo	L	L	1
264	57.7237	4.81031	4	four	m	metal	10	Met	R	R	1
265	66.7566	5.56305	5	five	f	wood	1	Met	L	L	1
265	66.7566	5.56305	5	five	f	wood	2	Woo	R	R	1
265	66.7566	5.56305	5	five	f	wood	3	Met	L	L	1
265	66.7566	5.56305	5	five	f	wood	4	Woo	R	R	1
265	66.7566	5.56305	5	five	f	wood	5	Met	L	L	1
265	66.7566	5.56305	5	five	f	wood	6	Woo	R	R	1
265	66.7566	5.56305	5	five	f	wood	7	Woo	R	R	1
265	66.7566	5.56305	5	five	f	wood	8	Met	L	L	1
265	66.7566	5.56305	5	five	f	wood	9	Met	L	L	1
265	66.7566	5.56305	5	five	f	wood	10	woo	R	R	1
269	60.3092	5.02577	5	five	m	wood	1	Met	L	R	0
269	60.3092	5.02577	5	five	m	wood	2	Woo	R	R	1
269	60.3092	5.02577	5	five	m	wood	3	Met	L	L	1
269	60.3092	5.02577	5	five	m	wood	4	Woo	R	L	0
269	60.3092	5.02577	5	five	m	wood	5	Met	L	L	1
269	60.3092	5.02577	5	five	m	wood	6	Woo	R	R	1
269	60.3092	5.02577	5	five	m	wood	7	Woo	R	L	0
269	60.3092	5.02577	5	five	m	wood	8	Met	L	L	1
269	60.3092	5.02577	5	five	m	wood	9	Met	L	L	1
269	60.3092	5.02577	5	five	m	wood	10	woo	R	L	0
270	71.2303	5.93586	5	five	f	wood	1	Met	L	L	1
270	71.2303	5.93586	5	five	f	wood	2	Woo	R	R	1
270	71.2303	5.93586	5	five	f	wood	3	Met	L	L	1
270	71.2303	5.93586	5	five	f	wood	4	Met	L	L	1
270	71.2303	5.93586	5	five	f	wood	5	Woo	R	R	1
270	71.2303	5.93586	5	five	f	wood	6	Met	L	L	1
270	71.2303	5.93586	5	five	f	wood	7	Woo	R	R	1
270	71.2303	5.93586	5	five	f	wood	8	Met	L	L	1
270	71.2303	5.93586	5	five	f	wood	9	Woo	R	R	1
270	71.2303	5.93586	5	five	f	wood	10	Woo	R	R	1
271	60.7039	5.05866	5	five	m	wood	1	Met	L	L	1
271	60.7039	5.05866	5	five	m	wood	2	Woo	R	R	1
271	60.7039	5.05866	5	five	m	wood	3	Woo	R	R	1
271	60.7039	5.05866	5	five	m	wood	4	Met	L	L	1
271	60.7039	5.05866	5	five	m	wood	5	Woo	R	R	1
271	60.7039	5.05866	5	five	m	wood	6	Woo	R	R	1
271	60.7039	5.05866	5	five	m	wood	7	Met	L	L	1
271	60.7039	5.05866	5	five	m	wood	8	Met	L	L	1
271	60.7039	5.05866	5	five	m	wood	9	Woo	R	R	1
271	60.7039	5.05866	5	five	m	wood	10	Met	L	L	1
272	68.9342	5.74452	5	five	f	metal	1	Woo	L	R	0
272	68.9342	5.74452	5	five	f	metal	2	Met	R	R	1
272	68.9342	5.74452	5	five	f	metal	3	Met	R	R	1
272	68.9342	5.74452	5	five	f	metal	4	Woo	L	L	1
272	68.9342	5.74452	5	five	f	metal	5	Met	R	R	1
272	68.9342	5.74452	5	five	f	metal	6	Met	R	R	1
272	68.9342	5.74452	5	five	f	metal	7	Woo	L	L	1
272	68.9342	5.74452	5	five	f	metal	8	Woo	L	L	1
272	68.9342	5.74452	5	five	f	metal	9	Met	R	R	1
272	68.9342	5.74452	5	five	f	metal	10	Woo	L	L	1
281	63.6382	5.30318	5	five	f	metal	1	Woo	L	R	0
281	63.6382	5.30318	5	five	f	metal	2	Met	R	R	1
281	63.6382	5.30318	5	five	f	metal	3	Woo	L	L	1
281	63.6382	5.30318	5	five	f	metal	4	Woo	L	R	0
281	63.6382	5.30318	5	five	f	metal	5	Met	R	R	1
281	63.6382	5.30318	5	five	f	metal	6	Woo	L	L	1
281	63.6382	5.30318	5	five	f	metal	7	Met	R	R	1
281	63.6382	5.30318	5	five	f	metal	8	Woo	L	L	1
281	63.6382	5.30318	5	five	f	metal	9	Met	R	R	1
281	63.6382	5.30318	5	five	f	metal	10	Met	R	R	1

## Sheet: exp5
Supplementary Material Table 2 - Data for Experiment 5
id	agemonths	ageyears	age	sex	condition	boxtype	trialno	sound	side	correct
1	47.2632	3.9386	3	f	causal	metal	1	woo	L	1
1	47.2632	3.9386	3	f	causal	metal	2	met	R	1
1	47.2632	3.9386	3	f	causal	metal	3	woo	L	1
1	47.2632	3.9386	3	f	causal	metal	4	met	R	1
1	47.2632	3.9386	3	f	causal	metal	5	woo	L	1
1	47.2632	3.9386	3	f	causal	metal	6	met	R	1
1	47.2632	3.9386	3	f	causal	metal	7	met	R	1
1	47.2632	3.9386	3	f	causal	metal	8	woo	L	1
1	47.2632	3.9386	3	f	causal	metal	9	woo	L	1
1	47.2632	3.9386	3	f	causal	metal	10	met	R	1
8	47.0329	3.91941	3	m	causal	metal	1	woo	L	0
8	47.0329	3.91941	3	m	causal	metal	2	met	R	1
8	47.0329	3.91941	3	m	causal	metal	3	woo	L	0
8	47.0329	3.91941	3	m	causal	metal	4	woo	L	0
8	47.0329	3.91941	3	m	causal	metal	5	met	R	1
8	47.0329	3.91941	3	m	causal	metal	6	woo	L	1
8	47.0329	3.91941	3	m	causal	metal	7	met	R	1
8	47.0329	3.91941	3	m	causal	metal	8	woo	L	1
8	47.0329	3.91941	3	m	causal	metal	9	met	R	1
8	47.0329	3.91941	3	m	causal	metal	10	met	R	1
13	43.8684	3.6557	3	m	causal	metal	1	woo	L	1
13	43.8684	3.6557	3	m	causal	metal	2	met	R	1
13	43.8684	3.6557	3	m	causal	metal	3	woo	L	1
13	43.8684	3.6557	3	m	causal	metal	4	woo	L	0
13	43.8684	3.6557	3	m	causal	metal	5	met	R	0
13	43.8684	3.6557	3	m	causal	metal	6	woo	L	0
13	43.8684	3.6557	3	m	causal	metal	7	met	R	0
13	43.8684	3.6557	3	m	causal	metal	8	woo	L	1
13	43.8684	3.6557	3	m	causal	metal	9	met	R	0
13	43.8684	3.6557	3	m	causal	metal	10	met	R	1
14	40.4079	3.36732	3	m	causal	metal	1	woo	L	0
14	40.4079	3.36732	3	m	causal	metal	2	met	R	1
14	40.4079	3.36732	3	m	causal	metal	3	woo	L	1
14	40.4079	3.36732	3	m	causal	metal	4	met	R	0
14	40.4079	3.36732	3	m	causal	metal	5	woo	L	0
14	40.4079	3.36732	3	m	causal	metal	6	met	R	1
14	40.4079	3.36732	3	m	causal	metal	7	met	R	0
14	40.4079	3.36732	3	m	causal	metal	8	woo	L	1
14	40.4079	3.36732	3	m	causal	metal	9	woo	L	1
14	40.4079	3.36732	3	m	causal	metal	10	met	R	0
17	41.7039	3.47533	3	m	causal	wood	1	met	L	0
17	41.7039	3.47533	3	m	causal	wood	2	woo	R	1
17	41.7039	3.47533	3	m	causal	wood	3	met	L	0
17	41.7039	3.47533	3	m	causal	wood	4	met	L	1
17	41.7039	3.47533	3	m	causal	wood	5	woo	R	1
17	41.7039	3.47533	3	m	causal	wood	6	met	L	1
17	41.7039	3.47533	3	m	causal	wood	7	woo	R	0
17	41.7039	3.47533	3	m	causal	wood	8	met	L	1
17	41.7039	3.47533	3	m	causal	wood	9	woo	R	0
17	41.7039	3.47533	3	m	causal	wood	10	woo	R	0
18	41.6382	3.46985	3	f	causal	wood	1	woo	R	1
18	41.6382	3.46985	3	f	causal	wood	2	met	L	1
18	41.6382	3.46985	3	f	causal	wood	3	met	L	0
18	41.6382	3.46985	3	f	causal	wood	4	woo	R	1
18	41.6382	3.46985	3	f	causal	wood	5	met	L	1
18	41.6382	3.46985	3	f	causal	wood	6	woo	R	1
18	41.6382	3.46985	3	f	causal	wood	7	met	L	1
18	41.6382	3.46985	3	f	causal	wood	8	woo	R	1
18	41.6382	3.46985	3	f	causal	wood	9	woo	R	0
18	41.6382	3.46985	3	f	causal	wood	10	met	L	1
19	42.2434	3.52029	3	m	causal	wood	1	met	L	0
19	42.2434	3.52029	3	m	causal	wood	2	woo	R	0
19	42.2434	3.52029	3	m	causal	wood	3	woo	R	0
19	42.2434	3.52029	3	m	causal	wood	4	met	L	0
19	42.2434	3.52029	3	m	causal	wood	5	woo	R	0
19	42.2434	3.52029	3	m	causal	wood	6	woo	R	0
19	42.2434	3.52029	3	m	causal	wood	7	met	L	1
19	42.2434	3.52029	3	m	causal	wood	8	met	L	1
19	42.2434	3.52029	3	m	causal	wood	9	woo	R	0
19	42.2434	3.52029	3	m	causal	wood	10	met	L	1
25	42.4737	3.53947	3	m	causal	wood	1	met	L	0
25	42.4737	3.53947	3	m	causal	wood	2	woo	R	0
25	42.4737	3.53947	3	m	causal	wood	3	woo	R	0
25	42.4737	3.53947	3	m	causal	wood	4	met	L	0
25	42.4737	3.53947	3	m	causal	wood	5	woo	R	0
25	42.4737	3.53947	3	m	causal	wood	6	met	L	0
25	42.4737	3.53947	3	m	causal	wood	7	woo	R	0
25	42.4737	3.53947	3	m	causal	wood	8	met	L	1
25	42.4737	3.53947	3	m	causal	wood	9	met	L	0
25	42.4737	3.53947	3	m	causal	wood	10	woo	R	0
26	46.2105	3.85088	3	f	causal	wood	1	met	L	0
26	46.2105	3.85088	3	f	causal	wood	2	woo	R	1
26	46.2105	3.85088	3	f	causal	wood	3	woo	R	1
26	46.2105	3.85088	3	f	causal	wood	4	met	L	1
26	46.2105	3.85088	3	f	causal	wood	5	woo	R	1
26	46.2105	3.85088	3	f	causal	wood	6	woo	R	1
26	46.2105	3.85088	3	f	causal	wood	7	met	L	1
26	46.2105	3.85088	3	f	causal	wood	8	met	L	1
26	46.2105	3.85088	3	f	causal	wood	9	woo	R	1
26	46.2105	3.85088	3	f	causal	wood	10	met	L	1
27	43.0658	3.58882	3	m	causal	metal	1	woo	L	0
27	43.0658	3.58882	3	m	causal	metal	2	met	R	0
27	43.0658	3.58882	3	m	causal	metal	3	met	R	0
27	43.0658	3.58882	3	m	causal	metal	4	woo	L	1
27	43.0658	3.58882	3	m	causal	metal	5	met	R	0
27	43.0658	3.58882	3	m	causal	metal	6	met	R	0
27	43.0658	3.58882	3	m	causal	metal	7	woo	L	1
27	43.0658	3.58882	3	m	causal	metal	8	woo	L	0
27	43.0658	3.58882	3	m	causal	metal	9	met	R	0
27	43.0658	3.58882	3	m	causal	metal	10	woo	L	1
30	44.8684	3.73904	3	f	causal	metal	1	woo	L	1
30	44.8684	3.73904	3	f	causal	metal	2	met	R	1
30	44.8684	3.73904	3	f	causal	metal	3	woo	L	0
30	44.8684	3.73904	3	f	causal	metal	4	woo	L	1
30	44.8684	3.73904	3	f	causal	metal	5	met	R	0
30	44.8684	3.73904	3	f	causal	metal	6	woo	L	1
30	44.8684	3.73904	3	f	causal	metal	7	met	R	0
30	44.8684	3.73904	3	f	causal	metal	8	woo	L	0
30	44.8684	3.73904	3	f	causal	metal	9	met	R	1
30	44.8684	3.73904	3	f	causal	metal	10	met	R	0
31	46.9342	3.91118	3	f	causal	wood	1	met	L	1
31	46.9342	3.91118	3	f	causal	wood	2	woo	R	1
31	46.9342	3.91118	3	f	causal	wood	3	met	L	1
31	46.9342	3.91118	3	f	causal	wood	4	met	L	1
31	46.9342	3.91118	3	f	causal	wood	5	woo	R	1
31	46.9342	3.91118	3	f	causal	wood	6	met	L	1
31	46.9342	3.91118	3	f	causal	wood	7	woo	R	1
31	46.9342	3.91118	3	f	causal	wood	8	met	L	1
31	46.9342	3.91118	3	f	causal	wood	9	woo	R	1
31	46.9342	3.91118	3	f	causal	wood	10	woo	R	1
32	45.8355	3.81963	3	m	causal	wood	1	met	L	1
32	45.8355	3.81963	3	m	causal	wood	2	woo	R	1
32	45.8355	3.81963	3	m	causal	wood	3	woo	R	0
32	45.8355	3.81963	3	m	causal	wood	4	met	L	1
32	45.8355	3.81963	3	m	causal	wood	5	woo	R	0
32	45.8355	3.81963	3	m	causal	wood	6	woo	R	0
32	45.8355	3.81963	3	m	causal	wood	7	met	L	1
32	45.8355	3.81963	3	m	causal	wood	8	met	L	1
32	45.8355	3.81963	3	m	causal	wood	9	woo	R	0
32	45.8355	3.81963	3	m	causal	wood	10	met	L	1
33	47.8026	3.98355	3	f	causal	metal	1	woo	L	0
33	47.8026	3.98355	3	f	causal	metal	2	met	R	0
33	47.8026	3.98355	3	f	causal	metal	3	woo	L	1
33	47.8026	3.98355	3	f	causal	metal	4	met	R	1
33	47.8026	3.98355	3	f	causal	metal	5	woo	L	1
33	47.8026	3.98355	3	f	causal	metal	6	met	R	1
33	47.8026	3.98355	3	f	causal	metal	7	met	R	1
33	47.8026	3.98355	3	f	causal	metal	8	woo	L	0
33	47.8026	3.98355	3	f	causal	metal	9	woo	L	1
33	47.8026	3.98355	3	f	causal	metal	10	met	R	1
34	38.8355	3.23629	3	m	causal	metal	1	woo	L	0
34	38.8355	3.23629	3	m	causal	metal	2	met	R	0
34	38.8355	3.23629	3	m	causal	metal	3	met	R	1
34	38.8355	3.23629	3	m	causal	metal	4	woo	L	1
34	38.8355	3.23629	3	m	causal	metal	5	met	R	0
34	38.8355	3.23629	3	m	causal	metal	6	woo	L	1
34	38.8355	3.23629	3	m	causal	metal	7	met	R	0
34	38.8355	3.23629	3	m	causal	metal	8	woo	L	1
34	38.8355	3.23629	3	m	causal	metal	9	woo	L	1
34	38.8355	3.23629	3	m	causal	metal	10	met	R	0
36	41.7368	3.47807	3	f	causal	metal	1	woo	L	0
36	41.7368	3.47807	3	f	causal	metal	2	met	R	1
36	41.7368	3.47807	3	f	causal	metal	3	met	R	1
36	41.7368	3.47807	3	f	causal	metal	4	woo	L	1
36	41.7368	3.47807	3	f	causal	metal	5	met	R	1
36	41.7368	3.47807	3	f	causal	metal	6	met	R	1
36	41.7368	3.47807	3	f	causal	metal	7	woo	L	1
36	41.7368	3.47807	3	f	causal	metal	8	woo	L	1
36	41.7368	3.47807	3	f	causal	metal	9	met	R	1
36	41.7368	3.47807	3	f	causal	metal	10	woo	L	1
38	40.0658	3.33882	3	m	causal	metal	1	woo	L	1
38	40.0658	3.33882	3	m	causal	metal	2	met	R	1
38	40.0658	3.33882	3	m	causal	metal	3	woo	L	1
38	40.0658	3.33882	3	m	causal	metal	4	woo	L	1
38	40.0658	3.33882	3	m	causal	metal	5	met	R	0
38	40.0658	3.33882	3	m	causal	metal	6	woo	L	0
38	40.0658	3.33882	3	m	causal	metal	7	met	R	1
38	40.0658	3.33882	3	m	causal	metal	8	woo	L	1
38	40.0658	3.33882	3	m	causal	metal	9	met	R	1
38	40.0658	3.33882	3	m	causal	metal	10	met	R	1
40	44.2303	3.68586	3	f	causal	wood	1	met	L	1
40	44.2303	3.68586	3	f	causal	wood	2	woo	R	1
40	44.2303	3.68586	3	f	causal	wood	3	woo	R	1
40	44.2303	3.68586	3	f	causal	wood	4	met	L	1
40	44.2303	3.68586	3	f	causal	wood	5	woo	R	1
40	44.2303	3.68586	3	f	causal	wood	6	woo	R	1
40	44.2303	3.68586	3	f	causal	wood	7	met	L	1
40	44.2303	3.68586	3	f	causal	wood	8	met	L	1
40	44.2303	3.68586	3	f	causal	wood	9	woo	R	1
40	44.2303	3.68586	3	f	causal	wood	10	met	L	1
44	47.5724	3.96436	3	m	causal	wood	1	met	L	0
44	47.5724	3.96436	3	m	causal	wood	2	woo	R	1
44	47.5724	3.96436	3	m	causal	wood	3	met	L	1
44	47.5724	3.96436	3	m	causal	wood	4	woo	R	1
44	47.5724	3.96436	3	m	causal	wood	5	met	L	1
44	47.5724	3.96436	3	m	causal	wood	6	woo	R	0
44	47.5724	3.96436	3	m	causal	wood	7	woo	R	1
44	47.5724	3.96436	3	m	causal	wood	8	met	L	1
44	47.5724	3.96436	3	m	causal	wood	9	met	L	0
44	47.5724	3.96436	3	m	causal	wood	10	woo	R	1
47	47.9671	3.99726	3	m	causal	metal	1	woo	L	1
47	47.9671	3.99726	3	m	causal	metal	2	met	R	1
47	47.9671	3.99726	3	m	causal	metal	3	met	R	1
47	47.9671	3.99726	3	m	causal	metal	4	woo	L	0
47	47.9671	3.99726	3	m	causal	metal	5	met	R	1
47	47.9671	3.99726	3	m	causal	metal	6	met	R	1
47	47.9671	3.99726	3	m	causal	metal	7	woo	L	1
47	47.9671	3.99726	3	m	causal	metal	8	woo	L	1
47	47.9671	3.99726	3	m	causal	metal	9	met	R	1
47	47.9671	3.99726	3	m	causal	metal	10	woo	L	1
48	46.9013	3.90844	3	f	causal	metal	1	woo	L	1
48	46.9013	3.90844	3	f	causal	metal	2	met	R	1
48	46.9013	3.90844	3	f	causal	metal	3	met	R	0
48	46.9013	3.90844	3	f	causal	metal	4	woo	L	0
48	46.9013	3.90844	3	f	causal	metal	5	met	R	1
48	46.9013	3.90844	3	f	causal	metal	6	met	R	1
48	46.9013	3.90844	3	f	causal	metal	7	woo	L	1
48	46.9013	3.90844	3	f	causal	metal	8	woo	L	0
48	46.9013	3.90844	3	f	causal	metal	9	met	R	1
48	46.9013	3.90844	3	f	causal	metal	10	woo	L	0
50	46.4737	3.87281	3	f	causal	metal	1	woo	L	1
50	46.4737	3.87281	3	f	causal	metal	2	met	R	1
50	46.4737	3.87281	3	f	causal	metal	3	woo	L	1
50	46.4737	3.87281	3	f	causal	metal	4	woo	L	0
50	46.4737	3.87281	3	f	causal	metal	5	met	R	0
50	46.4737	3.87281	3	f	causal	metal	6	woo	L	1
50	46.4737	3.87281	3	f	causal	metal	7	met	R	1
50	46.4737	3.87281	3	f	causal	metal	8	woo	L	1
50	46.4737	3.87281	3	f	causal	metal	9	met	R	1
50	46.4737	3.87281	3	f	causal	metal	10	met	R	0
51	44.8026	3.73355	3	f	causal	metal	1	woo	L	1
51	44.8026	3.73355	3	f	causal	metal	2	met	R	0
51	44.8026	3.73355	3	f	causal	metal	3	woo	L	0
51	44.8026	3.73355	3	f	causal	metal	4	met	R	1
51	44.8026	3.73355	3	f	causal	metal	5	woo	L	1
51	44.8026	3.73355	3	f	causal	metal	6	met	R	1
51	44.8026	3.73355	3	f	causal	metal	7	met	R	1
51	44.8026	3.73355	3	f	causal	metal	8	woo	L	0
51	44.8026	3.73355	3	f	causal	metal	9	woo	L	1
51	44.8026	3.73355	3	f	causal	metal	10	met	R	1
52	39.2961	3.27467	3	f	causal	metal	1	woo	L	1
52	39.2961	3.27467	3	f	causal	metal	2	met	R	1
52	39.2961	3.27467	3	f	causal	metal	3	met	R	1
52	39.2961	3.27467	3	f	causal	metal	4	woo	L	1
52	39.2961	3.27467	3	f	causal	metal	5	met	R	1
52	39.2961	3.27467	3	f	causal	metal	6	woo	L	1
52	39.2961	3.27467	3	f	causal	metal	7	woo	L	1
52	39.2961	3.27467	3	f	causal	metal	8	met	R	1
52	39.2961	3.27467	3	f	causal	metal	9	woo	L	1
52	39.2961	3.27467	3	f	causal	metal	10	met	R	1
54	44.3947	3.69956	3	f	causal	metal	1	woo	L	0
54	44.3947	3.69956	3	f	causal	metal	2	met	R	1
54	44.3947	3.69956	3	f	causal	metal	3	woo	L	1
54	44.3947	3.69956	3	f	causal	metal	4	met	R	1
54	44.3947	3.69956	3	f	causal	metal	5	woo	L	1
54	44.3947	3.69956	3	f	causal	metal	6	met	R	1
54	44.3947	3.69956	3	f	causal	metal	7	met	R	0
54	44.3947	3.69956	3	f	causal	metal	8	woo	L	1
54	44.3947	3.69956	3	f	causal	metal	9	woo	L	0
54	44.3947	3.69956	3	f	causal	metal	10	met	R	1
58	46.7697	3.89748	3	m	causal	wood	1	met	L	1
58	46.7697	3.89748	3	m	causal	wood	2	woo	R	1
58	46.7697	3.89748	3	m	causal	wood	3	met	L	1
58	46.7697	3.89748	3	m	causal	wood	4	met	L	1
58	46.7697	3.89748	3	m	causal	wood	5	woo	R	1
58	46.7697	3.89748	3	m	causal	wood	6	met	L	1
58	46.7697	3.89748	3	m	causal	wood	7	woo	R	1
58	46.7697	3.89748	3	m	causal	wood	8	met	L	1
58	46.7697	3.89748	3	m	causal	wood	9	woo	R	1
58	46.7697	3.89748	3	m	causal	wood	10	woo	R	1
59	43.0658	3.58882	3	m	causal	wood	1	met	L	0
59	43.0658	3.58882	3	m	causal	wood	2	woo	R	1
59	43.0658	3.58882	3	m	causal	wood	3	woo	R	1
59	43.0658	3.58882	3	m	causal	wood	4	met	L	0
59	43.0658	3.58882	3	m	causal	wood	5	woo	R	0
59	43.0658	3.58882	3	m	causal	wood	6	met	L	0
59	43.0658	3.58882	3	m	causal	wood	7	woo	R	0
59	43.0658	3.58882	3	m	causal	wood	8	met	L	1
59	43.0658	3.58882	3	m	causal	wood	9	met	L	1
59	43.0658	3.58882	3	m	causal	wood	10	woo	R	0
64	39.0987	3.25822	3	f	causal	wood	1	met	L	1
64	39.0987	3.25822	3	f	causal	wood	2	woo	R	0
64	39.0987	3.25822	3	f	causal	wood	3	woo	R	0
64	39.0987	3.25822	3	f	causal	wood	4	met	L	1
64	39.0987	3.25822	3	f	causal	wood	5	woo	R	1
64	39.0987	3.25822	3	f	causal	wood	6	met	L	0
64	39.0987	3.25822	3	f	causal	wood	7	woo	R	1
64	39.0987	3.25822	3	f	causal	wood	8	met	L	0
64	39.0987	3.25822	3	f	causal	wood	9	met	L	0
64	39.0987	3.25822	3	f	causal	wood	10	woo	R	0
219	44.4934	3.70779	3	f	noncausal	wood	1	met	L	0
219	44.4934	3.70779	3	f	noncausal	wood	2	woo	R	1
219	44.4934	3.70779	3	f	noncausal	wood	3	woo	R	1
219	44.4934	3.70779	3	f	noncausal	wood	4	met	L	0
219	44.4934	3.70779	3	f	noncausal	wood	5	woo	R	1
219	44.4934	3.70779	3	f	noncausal	wood	6	woo	R	1
219	44.4934	3.70779	3	f	noncausal	wood	7	met	L	1
219	44.4934	3.70779	3	f	noncausal	wood	8	met	L	0
219	44.4934	3.70779	3	f	noncausal	wood	9	woo	R	0
219	44.4934	3.70779	3	f	noncausal	wood	10	met	L	0
222	38.8355	3.23629	3	m	noncausal	wood	1	met	L	1
222	38.8355	3.23629	3	m	noncausal	wood	2	woo	R	0
222	38.8355	3.23629	3	m	noncausal	wood	3	woo	R	1
222	38.8355	3.23629	3	m	noncausal	wood	4	met	L	1
222	38.8355	3.23629	3	m	noncausal	wood	5	woo	R	0
222	38.8355	3.23629	3	m	noncausal	wood	6	woo	R	0
222	38.8355	3.23629	3	m	noncausal	wood	7	met	L	0
222	38.8355	3.23629	3	m	noncausal	wood	8	met	L	1
222	38.8355	3.23629	3	m	noncausal	wood	9	woo	R	0
222	38.8355	3.23629	3	m	noncausal	wood	10	met	L	0
232	45.4276	3.78564	3	m	noncausal	wood	1	met	L	1
232	45.4276	3.78564	3	m	noncausal	wood	2	woo	R	1
232	45.4276	3.78564	3	m	noncausal	wood	3	met	L	0
232	45.4276	3.78564	3	m	noncausal	wood	4	met	L	0
232	45.4276	3.78564	3	m	noncausal	wood	5	woo	R	0
232	45.4276	3.78564	3	m	noncausal	wood	6	met	L	0
232	45.4276	3.78564	3	m	noncausal	wood	7	woo	R	1
232	45.4276	3.78564	3	m	noncausal	wood	8	met	L	1
232	45.4276	3.78564	3	m	noncausal	wood	9	woo	R	1
232	45.4276	3.78564	3	m	noncausal	wood	10	woo	R	0
238	38.9671	3.24726	3	f	noncausal	wood	1	met	L	0
238	38.9671	3.24726	3	f	noncausal	wood	2	woo	R	1
238	38.9671	3.24726	3	f	noncausal	wood	3	met	L	1
238	38.9671	3.24726	3	f	noncausal	wood	4	met	L	1
238	38.9671	3.24726	3	f	noncausal	wood	5	woo	R	0
238	38.9671	3.24726	3	f	noncausal	wood	6	met	L	1
238	38.9671	3.24726	3	f	noncausal	wood	7	woo	R	0
238	38.9671	3.24726	3	f	noncausal	wood	8	met	L	1
238	38.9671	3.24726	3	f	noncausal	wood	9	woo	R	0
238	38.9671	3.24726	3	f	noncausal	wood	10	woo	R	0
241	39.7237	3.31031	3	f	noncausal	wood	1	met	L	1
241	39.7237	3.31031	3	f	noncausal	wood	2	woo	R	0
241	39.7237	3.31031	3	f	noncausal	wood	3	woo	R	0
241	39.7237	3.31031	3	f	noncausal	wood	4	met	L	1
241	39.7237	3.31031	3	f	noncausal	wood	5	woo	R	0
241	39.7237	3.31031	3	f	noncausal	wood	6	woo	R	0
241	39.7237	3.31031	3	f	noncausal	wood	7	met	L	0
241	39.7237	3.31031	3	f	noncausal	wood	8	met	L	1
241	39.7237	3.31031	3	f	noncausal	wood	9	woo	R	1
241	39.7237	3.31031	3	f	noncausal	wood	10	met	L	1
244	44.3947	3.69956	3	m	noncausal	wood	1	met	L	1
244	44.3947	3.69956	3	m	noncausal	wood	2	woo	R	1
244	44.3947	3.69956	3	m	noncausal	wood	3	woo	R	0
244	44.3947	3.69956	3	m	noncausal	wood	4	met	L	1
244	44.3947	3.69956	3	m	noncausal	wood	5	woo	R	1
244	44.3947	3.69956	3	m	noncausal	wood	6	woo	R	1
244	44.3947	3.69956	3	m	noncausal	wood	7	met	L	1
244	44.3947	3.69956	3	m	noncausal	wood	8	met	L	1
244	44.3947	3.69956	3	m	noncausal	wood	9	woo	R	1
244	44.3947	3.69956	3	m	noncausal	wood	10	met	L	1
245	43.3618	3.61349	3	f	noncausal	wood	1	met	L	0
245	43.3618	3.61349	3	f	noncausal	wood	2	woo	R	0
245	43.3618	3.61349	3	f	noncausal	wood	3	woo	R	1
245	43.3618	3.61349	3	f	noncausal	wood	4	met	L	1
245	43.3618	3.61349	3	f	noncausal	wood	5	woo	R	0
245	43.3618	3.61349	3	f	noncausal	wood	6	met	L	1
245	43.3618	3.61349	3	f	noncausal	wood	7	woo	R	0
245	43.3618	3.61349	3	f	noncausal	wood	8	met	L	0
245	43.3618	3.61349	3	f	noncausal	wood	9	met	L	1
245	43.3618	3.61349	3	f	noncausal	wood	10	woo	R	0
247	42.2303	3.51919	3	m	noncausal	metal	1	woo	L	0
247	42.2303	3.51919	3	m	noncausal	metal	2	met	R	1
247	42.2303	3.51919	3	m	noncausal	metal	3	met	R	1
247	42.2303	3.51919	3	m	noncausal	metal	4	woo	L	0
247	42.2303	3.51919	3	m	noncausal	metal	5	met	R	0
247	42.2303	3.51919	3	m	noncausal	metal	6	woo	L	0
247	42.2303	3.51919	3	m	noncausal	metal	7	met	R	0
247	42.2303	3.51919	3	m	noncausal	metal	8	woo	L	0
247	42.2303	3.51919	3	m	noncausal	metal	9	woo	L	0
247	42.2303	3.51919	3	m	noncausal	metal	10	met	R	0
248	44.625	3.71875	3	m	noncausal	wood	1	met	L	1
248	44.625	3.71875	3	m	noncausal	wood	2	woo	R	1
248	44.625	3.71875	3	m	noncausal	wood	3	woo	R	0
248	44.625	3.71875	3	m	noncausal	wood	4	met	L	1
248	44.625	3.71875	3	m	noncausal	wood	5	woo	R	1
248	44.625	3.71875	3	m	noncausal	wood	6	met	L	1
248	44.625	3.71875	3	m	noncausal	wood	7	woo	R	1
248	44.625	3.71875	3	m	noncausal	wood	8	met	L	1
248	44.625	3.71875	3	m	noncausal	wood	9	met	L	0
248	44.625	3.71875	3	m	noncausal	wood	10	woo	R	1
251	42.1974	3.51645	3	f	noncausal	metal	1	woo	L	0
251	42.1974	3.51645	3	f	noncausal	metal	2	met	R	1
251	42.1974	3.51645	3	f	noncausal	metal	3	met	R	1
251	42.1974	3.51645	3	f	noncausal	metal	4	woo	L	1
251	42.1974	3.51645	3	f	noncausal	metal	5	met	R	1
251	42.1974	3.51645	3	f	noncausal	metal	6	woo	L	0
251	42.1974	3.51645	3	f	noncausal	metal	7	met	R	0
251	42.1974	3.51645	3	f	noncausal	metal	8	woo	L	1
251	42.1974	3.51645	3	f	noncausal	metal	9	woo	L	0
251	42.1974	3.51645	3	f	noncausal	metal	10	met	R	1
253	41.7237	3.47697	3	m	noncausal	metal	1	woo	L	0
253	41.7237	3.47697	3	m	noncausal	metal	2	met	R	1
253	41.7237	3.47697	3	m	noncausal	metal	3	met	R	1
253	41.7237	3.47697	3	m	noncausal	metal	4	woo	L	0
253	41.7237	3.47697	3	m	noncausal	metal	5	met	R	1
253	41.7237	3.47697	3	m	noncausal	metal	6	met	R	1
253	41.7237	3.47697	3	m	noncausal	metal	7	woo	L	0
253	41.7237	3.47697	3	m	noncausal	metal	8	woo	L	1
253	41.7237	3.47697	3	m	noncausal	metal	9	met	R	1
253	41.7237	3.47697	3	m	noncausal	metal	10	woo	L	1
254	47	3.91667	3	f	noncausal	metal	1	woo	L	1
254	47	3.91667	3	f	noncausal	metal	2	met	R	1
254	47	3.91667	3	f	noncausal	metal	3	met	R	0
254	47	3.91667	3	f	noncausal	metal	4	woo	L	0
254	47	3.91667	3	f	noncausal	metal	5	met	R	0
254	47	3.91667	3	f	noncausal	metal	6	met	R	0
254	47	3.91667	3	f	noncausal	metal	7	woo	L	1
254	47	3.91667	3	f	noncausal	metal	8	woo	L	0
254	47	3.91667	3	f	noncausal	metal	9	met	R	0
254	47	3.91667	3	f	noncausal	metal	10	woo	L	0
257	42.4605	3.53838	3	f	noncausal	metal	1	woo	L	0
257	42.4605	3.53838	3	f	noncausal	metal	2	met	R	1
257	42.4605	3.53838	3	f	noncausal	metal	3	woo	L	1
257	42.4605	3.53838	3	f	noncausal	metal	4	met	R	1
257	42.4605	3.53838	3	f	noncausal	metal	5	met	R	0
257	42.4605	3.53838	3	f	noncausal	metal	6	woo	L	1
257	42.4605	3.53838	3	f	noncausal	metal	7	met	R	1
257	42.4605	3.53838	3	f	noncausal	metal	8	woo	L	0
257	42.4605	3.53838	3	f	noncausal	metal	9	met	R	0
257	42.4605	3.53838	3	f	noncausal	metal	10	met	R	0
259	36.0658	3.00548	3	f	noncausal	metal	1	woo	L	0
259	36.0658	3.00548	3	f	noncausal	metal	2	met	R	1
259	36.0658	3.00548	3	f	noncausal	metal	3	woo	L	0
259	36.0658	3.00548	3	f	noncausal	metal	4	met	R	1
259	36.0658	3.00548	3	f	noncausal	metal	5	woo	L	0
259	36.0658	3.00548	3	f	noncausal	metal	6	met	R	1
259	36.0658	3.00548	3	f	noncausal	metal	7	met	R	1
259	36.0658	3.00548	3	f	noncausal	metal	8	woo	L	0
259	36.0658	3.00548	3	f	noncausal	metal	9	woo	L	0
259	36.0658	3.00548	3	f	noncausal	metal	10	met	R	1
260	38.8224	3.2352	3	m	noncausal	metal	1	woo	L	0
260	38.8224	3.2352	3	m	noncausal	metal	2	met	R	1
260	38.8224	3.2352	3	m	noncausal	metal	3	woo	L	1
260	38.8224	3.2352	3	m	noncausal	metal	4	woo	L	0
260	38.8224	3.2352	3	m	noncausal	metal	5	met	R	1
260	38.8224	3.2352	3	m	noncausal	metal	6	woo	L	0
260	38.8224	3.2352	3	m	noncausal	metal	7	met	R	1
260	38.8224	3.2352	3	m	noncausal	metal	8	woo	L	0
260	38.8224	3.2352	3	m	noncausal	metal	9	met	R	1
260	38.8224	3.2352	3	m	noncausal	metal	10	met	R	1
263	41.1316	3.42763	3	m	noncausal	metal	1	woo	L	1
263	41.1316	3.42763	3	m	noncausal	metal	2	met	R	1
263	41.1316	3.42763	3	m	noncausal	metal	3	woo	L	0
263	41.1316	3.42763	3	m	noncausal	metal	4	met	R	1
263	41.1316	3.42763	3	m	noncausal	metal	5	woo	L	1
263	41.1316	3.42763	3	m	noncausal	metal	6	met	R	1
263	41.1316	3.42763	3	m	noncausal	metal	7	met	R	0
263	41.1316	3.42763	3	m	noncausal	metal	8	woo	L	1
263	41.1316	3.42763	3	m	noncausal	metal	9	woo	L	1
263	41.1316	3.42763	3	m	noncausal	metal	10	met	R	1
